# Supplementary material for: Comparative Transcriptome Analysis Uncovers the Regulatory Roles of MicroRNAs Involved in Petal Color Change of Pink-Flowered Strawberry
Source: Front Plant Sci. 2022 Mar 29;13:854508. doi: 10.3389/fpls.2022.854508 (PMC9002178; doi:10.3389/fpls.2022.854508)
Supplement: Supplementary file 2 [file Data_Sheet_2.xlsx]

## Sheet: Supplementary Table 1
Supplementary Table 1. The primers used for qRT-PCR analysis and cloning overexpressed vectors of candidate miRNAs
Primer purposes	Genes	Description	Sequences（5' - 3'）	Amplicons（bp）
qRT-PCR	FamiR156a	miRNA stem-loop primer	GTCGTATCCAGTGCAGGGTCCGAGGTATTCGCACTGGATACGACGTGCTC
		Forward	CGCGCGTGACAGAAGAGAGT
	FamiR156f_L+1	miRNA stem-loop primer	GTCGTATCCAGTGCAGGGTCCGAGGTATTCGCACTGGATACGACGTGCTC
		Forward	CGCGCGTTGACAGAAGATAGA
	FamiR156f-p5	miRNA stem-loop primer	GTCGTATCCAGTGCAGGGTCCGAGGTATTCGCACTGGATACGACGAACTC
		Forward	CGCGCGTGACAGAAGAGAGA
	FvH4_5g08580.1	Forward	TGTTGATTTGAAGCTTGGTCAG	101
		Reverse	AAGGTGATGACGATGAAGGTT
	FvH4_4g23520.1	Forward	TGGAGCTTCTTCTGTTTGCCA	115
		Reverse	ACTTGGTTCAATGTTGCCACTGA
	FamiR166a	miRNA stem-loop primer	GTCGTATCCAGTGCAGGGTCCGAGGTATTCGCACTGGATACGACTGGGAA
		Forward	GCGTCGGACCAGGCTTCA
	FvH4_2g35360.1	Forward	ATGCTTGAGACGACCTTGGT	102
		Reverse	ATGATCTGTGGGAACTCGGT
	FvH4_3g10070.1	Forward	ATGGTGCGGAGGATGTGACT	105
		Reverse	ACAGCACCCCTCCTCCAAAA
	FvH4_3g32190.1	Forward	AGTGGGCTCAACAACAAACCA	100
		Reverse	ACTACTCTCGAACGGAAACTGGA
	FamiR164b	miRNA stem-loop primer	GTCGTATCCAGTGCAGGGTCCGAGGTATTCGCACTGGATACGACTGCACG
		Forward	GCGTGGAGAAGCAGGGCA
	FvH4_6g48120.1	Forward	AGGATGACATTATCGACAGCTTC	101
		Reverse	CGAGGACTTGAACGGAAATGA
	FvH4_5g14670.1	Forward	TTCTCAGTCCACAACCTCCC	177
		Reverse	ATTGTAAGGCGTCGAGTCCA
	FamiR159d_R-1	miRNA stem-loop primer	GTCGTATCCAGTGCAGGGTCCGAGGTATTCGCACTGGATACGACAGAGCT
		Forward	CGCGTTTGGATTGAAGGG
	FvH4_7g04470.1	Forward	AGAGCACATCATGATTCCCTCCA	109
		Reverse	CAGGAAGCTCAGGAACATAAGGT
	FamiR396e-5p	miRNA stem-loop primer	GTCGTATCCAGTGCAGGGTCCGAGGTATTCGCACTGGATACGACCAGTTC
		Forward	CGCGTCCACAGGCTTTCTT
	FvH4_4g35460.1	Forward	GGGTGATTGTGATGGGAAGC	169
		Reverse	ACCCCTTCTTGCTCGTACAT
	FamiR828a	miRNA stem-loop primer	GTCGTATCCAGTGCAGGGTCCGAGGTATTCGCACTGGATACGACTGGAAT
		Forward	CGCGTCTTGCTCAAATGAGT
	FvH4_2g31020.1	Forward	TAGGCTTCACAAACTCTTAGGCAACAG	109
		Reverse	TTCCTGTCGCTGCTTCATGTTCC
	FamiR858_R-2	miRNA stem-loop primer	GTCGTATCCAGTGCAGGGTCCGAGGTATTCGCACTGGATACGACTCAGGT
		Forward	CGCGTTCGTTGTCTGTTCG
	FvH4_2g01320.1	Forward	TCTGCCACAACCACCACTAC	106
		Reverse	AGTCTCTGCTGCTCACAATCC
	FamiR160c-5p_R+1	miRNA stem-loop primer	GTCGTATCCAGTGCAGGGTCCGAGGTATTCGCACTGGATACGACAAAACA
		Forward	CGTGCCTGGCTCCCTGTA
	FamiR160a_R+1	miRNA stem-loop primer	GTCGTATCCAGTGCAGGGTCCGAGGTATTCGCACTGGATACGACATGGCA
		Forward	CGTGCCTGGCTCCCTGTA
	FamiR160_L+1R-1	miRNA stem-loop primer	GTCGTATCCAGTGCAGGGTCCGAGGTATTCGCACTGGATACGACGGCATA
		Forward	CGGTGCCTGGCTCCCTG
	FvH4_6g15960.1	Forward	CCGAAGATGTAAAGCCACCG	246
		Reverse	CTTCATGCCGAGTGTCCTTG
	FvH4_7g19350.1	Forward	CCAAGAAAGAAGTTGCGGCT	276
		Reverse	GCGCATGAAGTTACCTCCAG
	FamiR172a_R+1	miRNA stem-loop primer	GTCGTATCCAGTGCAGGGTCCGAGGTATTCGCACTGGATACGACATGCAG
		Forward	CGCGGGAATCTTGATGATG
	FvH4_6g15180.1	Forward	GCCTCCTCCACAACCTATCG	266
		Reverse	CGGAACTTGATTGCAGCTCG
	FamiR156f-p5	miRNA stem-loop primer	GTCGTATCCAGTGCAGGGTCCGAGGTATTCGCACTGGATACGACGAACTC
		Forward	CGCGCGTGACAGAAGAGAGA
	FvH4_3g39380.1	Forward	TGATGTTGCAGAGGGGATCAAGT	101
		Reverse	AGCAAGCATTCCCATTTCGATCT
	U6	miRNA stem-loop primer	GTCGTATCCAGTGCAGGGTCCGAGGTATTCGCACTGGATACGACAAAATT
		Forward	CACAAATCGAGAAATGGTCCAA
	miRNAs	miRNAs reverse primer	AGTGCAGGGTCCGAGGTATT
	FaDBP	Forward	TTGGCAGCGGGACTTTACC
		Reverse	CGGTTGTGTGACGCTGTCAT
Cloning Primers for overexpressed vectors	FamiR156a	Forward	ttgatacatatgcccgtcgacAGGGTAAAGGAGGTGACAGAAGA
		Reverse	gttgattcagaattcggatccTGGGGTGACAGATAGAGAGTGAG
	FaSPL13A	Forward	ttgatacatatgcccgtcgacATGGACTGGAACATGAAAGCAT
		Reverse	gttgattcagaattcggatccCTACTGCCAATGAAAAGGAAGAGT
	FamiR396e	Forward	ttgatacatatgcccgtcgacACCCCTTGCTCTTGTCATGC
		Reverse	gttgattcagaattcggatccGTCCTTGCTTGCCATGTTCTT
	FabHLH79	Forward	ttgatacatatgcccgtcgacATGGATCCGCCGGTGTC
		Reverse	gttgattcagaattcggatccCTATGTTGTTCTTTCAAAACCGC
	FamiR858_R-2	Forward	ttgatacatatgcccgtcgacTTCATTGTCTGTTCGGCCTG
		Reverse	gttgattcagaattcggatccTAAATTGTCGAACTTTGTGTAGGTG
	FaMyb308	Forward	ttgatacatatgcccgtcgacATGGTGAGAGCTCCGTGCT
		Reverse	gttgattcagaattcggatccTCATATATCTAGCAATTCTGGAATTTC
	FamiR159d	Forward	ttgatacatatgcccgtcgacACTTTGGATTGAAGGGAGGTCT
		Reverse	gttgattcagaattcggatccTTTTTGAAAGGGTGCTCGC
	FaGAMYB	Forward	ttgatacatatgcccgtcgacATGAGTCGAACAACAAGTGACAGT
		Reverse	gttgattcagaattcggatccTCAAGGAAGATCCGTCATTTGA
	FamiR828a	Forward	ttgatacatatgcccgtcgacTCTTTGTAATATTTCTTGCTCAAATGA
		Reverse	gttgattcagaattcggatccTGCTTCTAACGTTGCTTGCTC
		PBI121（35S）	GACGCACAATCCCACTATCC
		M13-26	CAGGAAACAGCTATGAC

## Sheet: Supplementary Table 2
Supplementary Table 2. Overview of sequencing and assembly of the small RNA sequencing
Samples	Total reads（%）	3ADT&length filter（%）	Junk reads（%）	Rfam（%）	Repeats（%）	Valid reads（%）
PF_L1	16954183（100）	497449（2.93）	143088（0.84）	177866（1.05）	6008（0.04）	16131629（95.15）
PF_L2	15908670（100）	420786（2.65）	140824（0.89）	143803（0.90）	6210（0.04）	15198693（95.54）
PF_L3	14695796（100）	345522（2.35）	110892（0.75）	130046（0.88）	5307（0.04）	14105524（95.98）
PF_Z1	12669118（100）	4288445（33.85）	59150（0.47）	139407（1.10）	4673（0.04）	8178629 （64.56）
PF_Z2	12677436（100）	3887492（30.66）	58601（0.46）	96893 （0.76）	4772（0.04）	8630747 （68.08）
PF_Z3	14602007（100）	3321011（22.74）	96859（0.66）	115838（0.79）	4242（0.03）	11065157（75.78）
PF_D1	11771344（100）	5322449（45.22）	44290（0.38）	171925（1.46）	5688（0.05）	6228366 （52.91）
PF_D2	12623427（100）	5286035（41.87）	54677（0.43）	133443（1.06）	3826（0.03）	7146589 （56.61）
PF_D3	13205244（100）	5390901（40.82）	54761（0.41）	172974（1.31）	6219（0.05）	7581963 （57.42）

## Sheet: Supplementary Table 3
Supplementary Table 3. Overview of sequencing and assembly of the transcriptome
Sample	Raw Data		Valid Data		Valid Ratio(reads)	Q20%	Q30%	GC content%	Mapped reads	Mapped Ratio
	Read	Base	Read	Base
PF_L1	38549916	5.78G	38313052	5.75G	99.39	99.65	95.63	46	29323563	0.7654
PF_L2	55718164	8.36G	55334794	8.30G	99.31	99.59	95.63	46	42128996	0.7613
PF_L3	49721048	7.46G	49456500	7.42G	99.47	99.63	95.46	46	37813723	0.7646
PF_Z1	53556478	8.03G	53164202	7.97G	99.27	99.43	95.3	46	40040034	0.7531
PF_Z2	45358060	6.80G	43884304	6.58G	96.75	99.38	95.99	46	33144652	0.7553
PF_Z3	54078570	8.11G	53600316	8.04G	99.12	99.66	96.03	46	41216086	0.769
PF_D1	56766470	8.51G	55102056	8.27G	97.07	99.46	95.84	46	42177161	0.7654
PF_D2	56353562	8.45G	55768194	8.37G	98.96	99.6	95.53	46	43168028	0.7741
PF_D3	53828940	8.07G	53178650	7.98G	98.79	99.61	95.7	46	40920658	0.7695

## Sheet: Supplementary Table 4
Supplementary Table 4. Overview of degradome sequencing in pink-flowered strawberry
Samples	PF (number)	PF (ratio%)
Raw reads	23726719	100
reads < 15nt after removing 3 adaptor	364083	1.53
Mappable reads	23362636	98.47
Unique Raw Reads	9218300	100
Unique reads < 15nt after removing 3 adaptor	67679	0.73
Unique mappable reads	9150621	99.27
Transcript mapped reads	17412368	73.39
Unique transcript mapped reads	6503453	70.55
Number of input transcript	39487	100
Number of coverd transcript	34202	86.62

## Sheet: Supplementary Table 5
Supplementary Tabls 5. The target genes of the known and novel miRNAs by degradome sequencing
SmallRNA	SmallRNA_seq	Transcript	Transcript Annotation	GO_Term	KEGG_pathways	KOG_Description	Symbol	AlignmentScore	AlignmentRange	DegradomeDetection	PF_TPB	DegradomeCleavageSite	PF_DegradomeReadNumber_Raw	PF_DegradomeReadNumber_Normalized	PF_DegradomeCategory	PF_Degradome_Pvalue	PF_Tplot_file_path
aau-miR168_L-3R+1_1ss23TC	CAGTTGATGCAAGGCGGGACCC	MSTRG.7321.1	-	-	-	[S]Function unknown	FvH4_4g04160	3	1284-1306	Y	63.2199	1297	3	1.5	2	0.731373	.\4_T_Plot\PF\MSTRG.7321.1--1297--aau-miR168_L-3R+1_1ss23TC_degradome.jpg
aau-miR168_L-3R+1_1ss23TC	CAGTTGATGCAAGGCGGGACCC	FvH4_4g04160.1	PREDICTED: splicing factor U2af large subunit A [Fragaria vesca subsp. vesca]	GO:0000243(commitment complex);GO:0008187(poly-pyrimidine tract binding);GO:0016607(nuclear speck);GO:0030628(pre-mRNA 3'-splice site binding);GO:0071004(U2-type prespliceosome);GO:0089701(U2AF)	ko03040(Spliceosome)	[S]Function unknown	FvH4_4g04160	3	1282-1304	Y	63.2199	1295	3	1.5	2	0.731373	.\4_T_Plot\PF\FvH4_4g04160.1--1295--aau-miR168_L-3R+1_1ss23TC_degradome.jpg
aau-miR172_L-2R+2	AGAATCTTGATGATGCTGCATTT	MSTRG.6349.2	-	-	-	[K]Transcription	FvH4_3g33940	4	1694-1716	Y	4313	1707	307	102.333	0	0.0156092	.\4_T_Plot\PF\MSTRG.6349.2--1707--aau-miR172_L-2R+2_degradome.jpg
aau-miR172_L-2R+2	AGAATCTTGATGATGCTGCATTT	MSTRG.6349.3	-	-	-	[K]Transcription	FvH4_3g33940	4	1739-1761	Y	4313	1752	307	102.333	0	0.0156092	.\4_T_Plot\PF\MSTRG.6349.3--1752--aau-miR172_L-2R+2_degradome.jpg
aau-miR172_L-2R+2	AGAATCTTGATGATGCTGCATTT	FvH4_3g33940.1	PREDICTED: ethylene-responsive transcription factor RAP2-7-like isoform X1 [Fragaria vesca subsp. vesca]	GO:0003677(DNA binding);GO:0003700(transcription factor activity, sequence-specific DNA binding);GO:0005634(nucleus);GO:0006351(transcription, DNA-templated);GO:0006355(regulation of transcription, DNA-templated);GO:0009908(flower development);GO:0010073(meristem maintenance);GO:0010093(specification of floral organ identity);GO:0019953(sexual reproduction);GO:0030154(cell differentiation);GO:004…	ko04075(Plant hormone signal transduction)	[K]Transcription	FvH4_3g33940	4	1820-1842	Y	4313	1833	307	102.333	0	0.0156092	.\4_T_Plot\PF\FvH4_3g33940.1--1833--aau-miR172_L-2R+2_degradome.jpg
aau-miR172_L-2R+2	AGAATCTTGATGATGCTGCATTT	MSTRG.16184.2	-	-	-	[K]Transcription	FvH4_7g20380	3	1512-1534	Y	358.246	1525	17	8.5	0	0.00671975	.\4_T_Plot\PF\MSTRG.16184.2--1525--aau-miR172_L-2R+2_degradome.jpg
aau-miR172_L-2R+2	AGAATCTTGATGATGCTGCATTT	FvH4_7g20380.1	PREDICTED: ethylene-responsive transcription factor RAP2-7-like isoform X1 [Fragaria vesca subsp. vesca]	GO:0003677(DNA binding);GO:0003700(transcription factor activity, sequence-specific DNA binding);GO:0005634(nucleus);GO:0006351(transcription, DNA-templated);GO:0006355(regulation of transcription, DNA-templated);GO:0009908(flower development);GO:0010073(meristem maintenance);GO:0010093(specification of floral organ identity);GO:0019953(sexual reproduction);GO:0030154(cell differentiation);GO:004…	-	[K]Transcription	FvH4_7g20380	3	1496-1518	Y	358.246	1509	17	8.5	0	0.00671975	.\4_T_Plot\PF\FvH4_7g20380.1--1509--aau-miR172_L-2R+2_degradome.jpg
aly-miR157d-3p_1ss9TA	GCTCTCTAAGCTTCTGTCATC	MSTRG.634.4	-	-	-	[M]Cell wall/membrane/envelope biogenesis	FvH4_1g09360	4	2044-2065	Y	42.1466	2056	4	1	2	0.989953	.\4_T_Plot\PF\MSTRG.634.4--2056--aly-miR157d-3p_1ss9TA_degradome.jpg
aly-miR157d-3p_1ss9TA	GCTCTCTAAGCTTCTGTCATC	MSTRG.634.2	-	-	-	[M]Cell wall/membrane/envelope biogenesis	FvH4_1g09360	4	2088-2109	Y	42.1466	2100	4	1	2	0.989953	.\4_T_Plot\PF\MSTRG.634.2--2100--aly-miR157d-3p_1ss9TA_degradome.jpg
aly-miR157d-3p_1ss9TA	GCTCTCTAAGCTTCTGTCATC	FvH4_1g09360.1	PREDICTED: sucrose synthase [Fragaria vesca subsp. vesca]	GO:0001666(response to hypoxia);GO:0005829(cytosol);GO:0005985(sucrose metabolic process);GO:0005986(sucrose biosynthetic process);GO:0006970(response to osmotic stress);GO:0008194(UDP-glycosyltransferase activity);GO:0009409(response to cold);GO:0009413(response to flooding);GO:0009414(response to water deprivation);GO:0009506(plasmodesma);GO:0009744(response to sucrose);GO:0009749(response to g…	ko00500(Starch and sucrose metabolism)	[M]Cell wall/membrane/envelope biogenesis	FvH4_1g09360	4	2208-2229	Y	42.1466	2220	4	1	2	0.989953	.\4_T_Plot\PF\FvH4_1g09360.1--2220--aly-miR157d-3p_1ss9TA_degradome.jpg
aly-miR157d-3p_1ss9TA	GCTCTCTAAGCTTCTGTCATC	MSTRG.634.3	-	-	-	[M]Cell wall/membrane/envelope biogenesis	FvH4_1g09360	4	2423-2444	Y	42.1466	2435	4	1	2	0.989953	.\4_T_Plot\PF\MSTRG.634.3--2435--aly-miR157d-3p_1ss9TA_degradome.jpg
aly-miR157d-3p_1ss9TA	GCTCTCTAAGCTTCTGTCATC	FvH4_2g37060.1	PREDICTED: E3 ubiquitin-protein ligase AIP2 [Fragaria vesca subsp. vesca]	GO:0000209(protein polyubiquitination);GO:0005634(nucleus);GO:0005829(cytosol);GO:0009788(negative regulation of abscisic acid-activated signaling pathway);GO:0042787(protein ubiquitination involved in ubiquitin-dependent protein catabolic process);GO:0043161(proteasome-mediated ubiquitin-dependent protein catabolic process);GO:0061630(ubiquitin protein ligase activity)	-	[O]Posttranslational modification, protein turnover, chaperones	FvH4_2g37060	4	888-907	Y	505.759	898	24	12	2	0.989953	.\4_T_Plot\PF\FvH4_2g37060.1--898--aly-miR157d-3p_1ss9TA_degradome.jpg
aly-miR157d-3p_1ss9TA	GCTCTCTAAGCTTCTGTCATC	MSTRG.4100.1	-	-	-	[O]Posttranslational modification, protein turnover, chaperones	FvH4_2g37060	4	945-964	Y	505.759	955	24	12	2	0.989953	.\4_T_Plot\PF\MSTRG.4100.1--955--aly-miR157d-3p_1ss9TA_degradome.jpg
aly-miR395d-5p_R-1_1ss5TC	GTTCCCCCGAACACTTCATT	FvH4_5g26160.1	PREDICTED: short-chain dehydrogenase/reductase family 42E member 1-like [Fragaria vesca subsp. vesca]	GO:0003854(3-beta-hydroxy-delta5-steroid dehydrogenase activity);GO:0005783(endoplasmic reticulum);GO:0006694(steroid biosynthetic process);GO:0016021(integral component of membrane);GO:0055114(oxidation-reduction process)	ko00100(Steroid biosynthesis)	[M]Cell wall/membrane/envelope biogenesis	FvH4_5g26160	4	157-176	Y	14.0489	167	1	0.333333	4	0.962281	.\4_T_Plot\PF\FvH4_5g26160.1--167--aly-miR395d-5p_R-1_1ss5TC_degradome.jpg
aly-miR395d-5p_R-1_1ss5TC	GTTCCCCCGAACACTTCATT	FvH4_5g26130.1	PREDICTED: short-chain dehydrogenase/reductase family 42E member 1-like [Fragaria vesca subsp. vesca]	GO:0003854(3-beta-hydroxy-delta5-steroid dehydrogenase activity);GO:0005783(endoplasmic reticulum);GO:0006694(steroid biosynthetic process);GO:0016021(integral component of membrane);GO:0055114(oxidation-reduction process)	ko00100(Steroid biosynthesis)	[M]Cell wall/membrane/envelope biogenesis	FvH4_5g26130	4	552-571	Y	14.0489	562	1	0.333333	4	0.962281	.\4_T_Plot\PF\FvH4_5g26130.1--562--aly-miR395d-5p_R-1_1ss5TC_degradome.jpg
aly-miR395d-5p_R-1_1ss5TC	GTTCCCCCGAACACTTCATT	MSTRG.10902.1	-	-	-	[M]Cell wall/membrane/envelope biogenesis	FvH4_5g26130	4	525-544	Y	14.0489	535	1	0.333333	4	0.962281	.\4_T_Plot\PF\MSTRG.10902.1--535--aly-miR395d-5p_R-1_1ss5TC_degradome.jpg
aly-MIR395d-p5_2ss15AT19AT	ATTTGGTGATGTCATGCCTTG	FvH4_1g17500.1	PREDICTED: formin-like protein 6 [Fragaria vesca subsp. vesca]	GO:0003779(actin binding);GO:0005618(cell wall);GO:0005634(nucleus);GO:0005730(nucleolus);GO:0005737(cytoplasm);GO:0005819(spindle);GO:0005886(plasma membrane);GO:0009524(phragmoplast);GO:0016021(integral component of membrane)	ko04626(Plant-pathogen interaction)	[S]Function unknown	FvH4_1g17500	3.5	1877-1896	Y	84.2932	1887	2	2	2	0.689131	.\4_T_Plot\PF\FvH4_1g17500.1--1887--aly-MIR395d-p5_2ss15AT19AT_degradome.jpg
aly-MIR395d-p5_2ss15AT19AT	ATTTGGTGATGTCATGCCTTG	FvH4_6g07470.1	PREDICTED: uncharacterized protein LOC101313033 isoform X2 [Fragaria vesca subsp. vesca]	GO:0008150(biological_process)	-	[S]Function unknown	FvH4_6g07470	4	2542-2561	Y	42.1466	2552	1	1	4	0.976384	.\4_T_Plot\PF\FvH4_6g07470.1--2552--aly-MIR395d-p5_2ss15AT19AT_degradome.jpg
aly-MIR408-p3_2ss12CT17TG	TCTCTCTCTCTTTCTCGCCCTC	FvH4_1g27430.1	PREDICTED: probable polyamine oxidase 4 [Fragaria vesca subsp. vesca]	GO:0005634(nucleus);GO:0005777(peroxisome);GO:0006598(polyamine catabolic process);GO:0008131(primary amine oxidase activity);GO:0046592(polyamine oxidase activity);GO:0052894(norspermine:oxygen oxidoreductase activity);GO:0052895(N1-acetylspermine:oxygen oxidoreductase (N1-acetylspermidine-forming) activity);GO:0052901(spermine:oxygen oxidoreductase (spermidine-forming) activity);GO:0055114(oxid…	ko00330(Arginine and proline metabolism);ko00410(beta-Alanine metabolism)	[S]Function unknown	FvH4_1g27430	3	25-46	Y	21.0733	37	1	0.5	4	1	.\4_T_Plot\PF\FvH4_1g27430.1--37--aly-MIR408-p3_2ss12CT17TG_degradome.jpg
aly-MIR408-p3_2ss12CT17TG	TCTCTCTCTCTTTCTCGCCCTC	MSTRG.1694.1	-	-	-	[S]Function unknown	FvH4_1g27430	3	239-260	Y	21.0733	251	1	0.5	4	1	.\4_T_Plot\PF\MSTRG.1694.1--251--aly-MIR408-p3_2ss12CT17TG_degradome.jpg
aly-MIR408-p3_2ss12CT17TG	TCTCTCTCTCTTTCTCGCCCTC	MSTRG.913.2	-	-	-	[K]Transcription	FvH4_1g13530	3.5	2165-2186	Y	21.0733	2177	1	0.5	4	1	.\4_T_Plot\PF\MSTRG.913.2--2177--aly-MIR408-p3_2ss12CT17TG_degradome.jpg
aly-MIR408-p3_2ss12CT17TG	TCTCTCTCTCTTTCTCGCCCTC	FvH4_1g13530.1	PREDICTED: uncharacterized protein LOC101302943 [Fragaria vesca subsp. vesca]	GO:0000182(rDNA binding);GO:0003743(translation initiation factor activity);GO:0005634(nucleus);GO:0006352(DNA-templated transcription, initiation);GO:0006355(regulation of transcription, DNA-templated);GO:0006413(translational initiation);GO:0008270(zinc ion binding);GO:0009527(plastid outer membrane);GO:0017025(TBP-class protein binding)	ko03022(Basal transcription factors)	[K]Transcription	FvH4_1g13530	3.5	3941-3962	Y	21.0733	3953	1	0.5	4	1	.\4_T_Plot\PF\FvH4_1g13530.1--3953--aly-MIR408-p3_2ss12CT17TG_degradome.jpg
aly-MIR408-p3_2ss12CT17TG	TCTCTCTCTCTTTCTCGCCCTC	MSTRG.1132.1	-	-	-	[J]Translation, ribosomal structure and biogenesis	FvH4_1g17640	4	47-68	Y	379.319	59	9	9	2	1	.\4_T_Plot\PF\MSTRG.1132.1--59--aly-MIR408-p3_2ss12CT17TG_degradome.jpg
aly-MIR408-p3_2ss12CT17TG	TCTCTCTCTCTTTCTCGCCCTC	FvH4_2g27860.1	PREDICTED: floral homeotic protein PMADS 2-like [Fragaria vesca subsp. vesca]	GO:0005515(protein binding)	ko03060(Protein export)	[K]Transcription	FvH4_2g27860	2	70-91	Y	105.366	82	5	2.5	2	1	.\4_T_Plot\PF\FvH4_2g27860.1--82--aly-MIR408-p3_2ss12CT17TG_degradome.jpg
aly-MIR408-p3_2ss12CT17TG	TCTCTCTCTCTTTCTCGCCCTC	MSTRG.3474.1	-	-	-	[K]Transcription	FvH4_2g27860	2	104-125	Y	105.366	116	5	2.5	3	0.826868	.\4_T_Plot\PF\MSTRG.3474.1--116--aly-MIR408-p3_2ss12CT17TG_degradome.jpg
aly-MIR408-p3_2ss12CT17TG	TCTCTCTCTCTTTCTCGCCCTC	FvH4_2g32160.1	PREDICTED: uncharacterized protein LOC101303183 [Fragaria vesca subsp. vesca]	GO:0003674(molecular_function);GO:0005634(nucleus);GO:0045739(positive regulation of DNA repair);GO:0070531(BRCA1-A complex);GO:0070552(BRISC complex)	-	[S]Function unknown	FvH4_2g32160	3	28-49	Y	21.0733	40	1	0.5	4	1	.\4_T_Plot\PF\FvH4_2g32160.1--40--aly-MIR408-p3_2ss12CT17TG_degradome.jpg
aly-MIR408-p3_2ss12CT17TG	TCTCTCTCTCTTTCTCGCCCTC	MSTRG.3680.2	-	-	-	[K]Transcription	FvH4_2g31070	3	68-89	Y	168.586	80	4	4	1	0.534453	.\4_T_Plot\PF\MSTRG.3680.2--80--aly-MIR408-p3_2ss12CT17TG_degradome.jpg
aly-MIR408-p3_2ss12CT17TG	TCTCTCTCTCTTTCTCGCCCTC	MSTRG.3274.2	-	-	-	[S]Function unknown	FvH4_2g24620	3	15-36	Y	21.0733	27	1	0.5	4	1	.\4_T_Plot\PF\MSTRG.3274.2--27--aly-MIR408-p3_2ss12CT17TG_degradome.jpg
aly-MIR408-p3_2ss12CT17TG	TCTCTCTCTCTTTCTCGCCCTC	FvH4_2g24620.1	PREDICTED: CUGBP Elav-like family member 5 [Fragaria vesca subsp. vesca]	GO:0000166(nucleotide binding);GO:0003723(RNA binding);GO:0003729(mRNA binding);GO:0005737(cytoplasm);GO:0006402(mRNA catabolic process);GO:0009626(plant-type hypersensitive response);GO:0009908(flower development);GO:0030529(intracellular ribonucleoprotein complex);GO:0080151(positive regulation of salicylic acid mediated signaling pathway);GO:2000028(regulation of photoperiodism, flowering)	ko03013(RNA transport)	[S]Function unknown	FvH4_2g24620	3	227-248	Y	21.0733	239	1	0.5	4	1	.\4_T_Plot\PF\FvH4_2g24620.1--239--aly-MIR408-p3_2ss12CT17TG_degradome.jpg
aly-MIR408-p3_2ss12CT17TG	TCTCTCTCTCTTTCTCGCCCTC	FvH4_2g12750.1	PREDICTED: probable F-actin-capping protein subunit beta [Malus domestica]	GO:0000902(cell morphogenesis);GO:0005884(actin filament);GO:0008290(F-actin capping protein complex);GO:0051015(actin filament binding);GO:0051016(barbed-end actin filament capping)	ko04144(Endocytosis)	[O]Posttranslational modification, protein turnover, chaperones	FvH4_2g12750	3.5	100-121	Y	42.1466	112	2	1	2	1	.\4_T_Plot\PF\FvH4_2g12750.1--112--aly-MIR408-p3_2ss12CT17TG_degradome.jpg
aly-MIR408-p3_2ss12CT17TG	TCTCTCTCTCTTTCTCGCCCTC	FvH4_2g37060.1	PREDICTED: E3 ubiquitin-protein ligase AIP2 [Fragaria vesca subsp. vesca]	GO:0000209(protein polyubiquitination);GO:0005634(nucleus);GO:0005829(cytosol);GO:0009788(negative regulation of abscisic acid-activated signaling pathway);GO:0042787(protein ubiquitination involved in ubiquitin-dependent protein catabolic process);GO:0043161(proteasome-mediated ubiquitin-dependent protein catabolic process);GO:0061630(ubiquitin protein ligase activity)	-	[O]Posttranslational modification, protein turnover, chaperones	FvH4_2g37060	3.5	1072-1093	Y	42.1466	1084	2	1	3	0.975245	.\4_T_Plot\PF\FvH4_2g37060.1--1084--aly-MIR408-p3_2ss12CT17TG_degradome.jpg
aly-MIR408-p3_2ss12CT17TG	TCTCTCTCTCTTTCTCGCCCTC	MSTRG.2599.1	-	-	-	[O]Posttranslational modification, protein turnover, chaperones	FvH4_2g12750	3.5	116-137	Y	42.1466	128	2	1	2	1	.\4_T_Plot\PF\MSTRG.2599.1--128--aly-MIR408-p3_2ss12CT17TG_degradome.jpg
aly-MIR408-p3_2ss12CT17TG	TCTCTCTCTCTTTCTCGCCCTC	MSTRG.4100.1	-	-	-	[O]Posttranslational modification, protein turnover, chaperones	FvH4_2g37060	3.5	1129-1150	Y	42.1466	1141	2	1	3	0.975245	.\4_T_Plot\PF\MSTRG.4100.1--1141--aly-MIR408-p3_2ss12CT17TG_degradome.jpg
aly-MIR408-p3_2ss12CT17TG	TCTCTCTCTCTTTCTCGCCCTC	FvH4_2g33980.1	PREDICTED: SUMO-conjugating enzyme SCE1-like [Fragaria vesca subsp. vesca]	GO:0005634(nucleus);GO:0005737(cytoplasm);GO:0016925(protein sumoylation);GO:0019789(SUMO transferase activity);GO:0031625(ubiquitin protein ligase binding);GO:0061630(ubiquitin protein ligase activity)	ko03013(RNA transport);ko04120(Ubiquitin mediated proteolysis)	[O]Posttranslational modification, protein turnover, chaperones	FvH4_2g33980	4	188-209	Y	84.2932	200	4	2	2	1	.\4_T_Plot\PF\FvH4_2g33980.1--200--aly-MIR408-p3_2ss12CT17TG_degradome.jpg
aly-MIR408-p3_2ss12CT17TG	TCTCTCTCTCTTTCTCGCCCTC	MSTRG.3866.2	-	-	-	[O]Posttranslational modification, protein turnover, chaperones	FvH4_2g33980	4	167-188	Y	84.2932	179	4	2	2	1	.\4_T_Plot\PF\MSTRG.3866.2--179--aly-MIR408-p3_2ss12CT17TG_degradome.jpg
aly-MIR408-p3_2ss12CT17TG	TCTCTCTCTCTTTCTCGCCCTC	MSTRG.5534.1	-	-	-	[O]Posttranslational modification, protein turnover, chaperones	FvH4_3g18510	2.5	2939-2960	Y	14.0489	2951	1	0.333333	4	1	.\4_T_Plot\PF\MSTRG.5534.1--2951--aly-MIR408-p3_2ss12CT17TG_degradome.jpg
aly-MIR408-p3_2ss12CT17TG	TCTCTCTCTCTTTCTCGCCCTC	MSTRG.5534.2	-	-	-	[O]Posttranslational modification, protein turnover, chaperones	FvH4_3g18510	2.5	2946-2967	Y	14.0489	2958	1	0.333333	4	1	.\4_T_Plot\PF\MSTRG.5534.2--2958--aly-MIR408-p3_2ss12CT17TG_degradome.jpg
aly-MIR408-p3_2ss12CT17TG	TCTCTCTCTCTTTCTCGCCCTC	FvH4_3g18510.1	PREDICTED: TPR repeat-containing thioredoxin TTL1 [Fragaria vesca subsp. vesca]	GO:0005634(nucleus);GO:0006970(response to osmotic stress);GO:0009651(response to salt stress);GO:0009737(response to abscisic acid);GO:0009738(abscisic acid-activated signaling pathway);GO:0009789(positive regulation of abscisic acid-activated signaling pathway);GO:0045454(cell redox homeostasis)	-	[O]Posttranslational modification, protein turnover, chaperones	FvH4_3g18510	2.5	2973-2994	Y	14.0489	2985	1	0.333333	4	1	.\4_T_Plot\PF\FvH4_3g18510.1--2985--aly-MIR408-p3_2ss12CT17TG_degradome.jpg
aly-MIR408-p3_2ss12CT17TG	TCTCTCTCTCTTTCTCGCCCTC	FvH4_3g21930.1	BnaC07g40350D [Brassica napus]	GO:0003743(translation initiation factor activity);GO:0005737(cytoplasm);GO:0006413(translational initiation);GO:0006417(regulation of translation)	ko03013(RNA transport)	[J]Translation, ribosomal structure and biogenesis	FvH4_3g21930	3	109-130	Y	42.1466	121	1	1	4	1	.\4_T_Plot\PF\FvH4_3g21930.1--121--aly-MIR408-p3_2ss12CT17TG_degradome.jpg
aly-MIR408-p3_2ss12CT17TG	TCTCTCTCTCTTTCTCGCCCTC	FvH4_3g28930.1	PREDICTED: nucleolar GTP-binding protein 1-like [Fragaria vesca subsp. vesca]	GO:0000166(nucleotide binding);GO:0005525(GTP binding);GO:0005634(nucleus);GO:0005730(nucleolus);GO:0016020(membrane);GO:0042254(ribosome biogenesis)	ko03008(Ribosome biogenesis in eukaryotes)	[S]Function unknown	FvH4_3g28930	3	1822-1843	Y	126.44	1834	3	3	2	1	.\4_T_Plot\PF\FvH4_3g28930.1--1834--aly-MIR408-p3_2ss12CT17TG_degradome.jpg
aly-MIR408-p3_2ss12CT17TG	TCTCTCTCTCTTTCTCGCCCTC	FvH4_3g05680.1	PREDICTED: uncharacterized protein LOC101302531 [Fragaria vesca subsp. vesca]	GO:0005576(extracellular region);GO:0005634(nucleus);GO:0005886(plasma membrane);GO:0008150(biological_process);GO:0031225(anchored component of membrane)	-	[S]Function unknown	FvH4_3g05680	4	83-104	Y	7.02443	95	1	0.166667	4	1	.\4_T_Plot\PF\FvH4_3g05680.1--95--aly-MIR408-p3_2ss12CT17TG_degradome.jpg
aly-MIR408-p3_2ss12CT17TG	TCTCTCTCTCTTTCTCGCCCTC	MSTRG.7897.5	-	-	-	[S]Function unknown	FvH4_4g15230	2	54-75	Y	16.8586	66	2	0.4	2	1	.\4_T_Plot\PF\MSTRG.7897.5--66--aly-MIR408-p3_2ss12CT17TG_degradome.jpg
aly-MIR408-p3_2ss12CT17TG	TCTCTCTCTCTTTCTCGCCCTC	MSTRG.7897.4	-	-	-	[S]Function unknown	FvH4_4g15230	2	54-75	Y	16.8586	66	2	0.4	2	1	.\4_T_Plot\PF\MSTRG.7897.4--66--aly-MIR408-p3_2ss12CT17TG_degradome.jpg
aly-MIR408-p3_2ss12CT17TG	TCTCTCTCTCTTTCTCGCCCTC	MSTRG.7897.3	-	-	-	[S]Function unknown	FvH4_4g15230	2	84-105	Y	16.8586	96	2	0.4	2	1	.\4_T_Plot\PF\MSTRG.7897.3--96--aly-MIR408-p3_2ss12CT17TG_degradome.jpg
aly-MIR408-p3_2ss12CT17TG	TCTCTCTCTCTTTCTCGCCCTC	FvH4_4g15230.1	PREDICTED: protein TIME FOR COFFEE isoform X2 [Fragaria vesca subsp. vesca]	GO:0003674(molecular_function);GO:0005634(nucleus);GO:0005982(starch metabolic process);GO:0006979(response to oxidative stress);GO:0009414(response to water deprivation);GO:0009737(response to abscisic acid);GO:0032502(developmental process);GO:0042752(regulation of circadian rhythm);GO:0048511(rhythmic process)	-	[S]Function unknown	FvH4_4g15230	2	173-194	Y	16.8586	185	2	0.4	2	1	.\4_T_Plot\PF\FvH4_4g15230.1--185--aly-MIR408-p3_2ss12CT17TG_degradome.jpg
aly-MIR408-p3_2ss12CT17TG	TCTCTCTCTCTTTCTCGCCCTC	MSTRG.7897.1	-	-	-	[S]Function unknown	FvH4_4g15230	2	327-348	Y	16.8586	339	2	0.4	2	1	.\4_T_Plot\PF\MSTRG.7897.1--339--aly-MIR408-p3_2ss12CT17TG_degradome.jpg
aly-MIR408-p3_2ss12CT17TG	TCTCTCTCTCTTTCTCGCCCTC	FvH4_4g11250.1	PREDICTED: uncharacterized protein LOC101299662 [Fragaria vesca subsp. vesca]	GO:0003674(molecular_function);GO:0008150(biological_process);GO:0009507(chloroplast)	-	[S]Function unknown	FvH4_4g11250	3	249-270	Y	10.5366	261	1	0.25	4	1	.\4_T_Plot\PF\FvH4_4g11250.1--261--aly-MIR408-p3_2ss12CT17TG_degradome.jpg
aly-MIR408-p3_2ss12CT17TG	TCTCTCTCTCTTTCTCGCCCTC	MSTRG.7661.4	-	-	-	[S]Function unknown	FvH4_4g11250	3	182-203	Y	10.5366	194	1	0.25	4	1	.\4_T_Plot\PF\MSTRG.7661.4--194--aly-MIR408-p3_2ss12CT17TG_degradome.jpg
aly-MIR408-p3_2ss12CT17TG	TCTCTCTCTCTTTCTCGCCCTC	MSTRG.7661.3	-	-	-	[S]Function unknown	FvH4_4g11250	3	189-210	Y	10.5366	201	1	0.25	4	1	.\4_T_Plot\PF\MSTRG.7661.3--201--aly-MIR408-p3_2ss12CT17TG_degradome.jpg
aly-MIR408-p3_2ss12CT17TG	TCTCTCTCTCTTTCTCGCCCTC	MSTRG.7661.1	-	-	-	[S]Function unknown	FvH4_4g11250	3	380-401	Y	10.5366	392	1	0.25	4	1	.\4_T_Plot\PF\MSTRG.7661.1--392--aly-MIR408-p3_2ss12CT17TG_degradome.jpg
aly-MIR408-p3_2ss12CT17TG	TCTCTCTCTCTTTCTCGCCCTC	FvH4_4g10900.1	PREDICTED: F-box protein SKIP16 isoform X1 [Fragaria vesca subsp. vesca]	GO:0005515(protein binding);GO:0005634(nucleus);GO:0016567(protein ubiquitination);GO:0019005(SCF ubiquitin ligase complex)	-	[P]Inorganic ion transport and metabolism	FvH4_4g10900	3	59-79	Y	42.1466	70	1	1	4	1	.\4_T_Plot\PF\FvH4_4g10900.1--70--aly-MIR408-p3_2ss12CT17TG_degradome.jpg
aly-MIR408-p3_2ss12CT17TG	TCTCTCTCTCTTTCTCGCCCTC	FvH4_4g23530.1	transcription factor MADS-box 2 [Fragaria chiloensis]	GO:0005515(protein binding)	ko03060(Protein export)	[K]Transcription	FvH4_4g23530	4	47-68	Y	1643.72	59	39	39	2	1	.\4_T_Plot\PF\FvH4_4g23530.1--59--aly-MIR408-p3_2ss12CT17TG_degradome.jpg
aly-MIR408-p3_2ss12CT17TG	TCTCTCTCTCTTTCTCGCCCTC	MSTRG.11669.2	-	-	-	[S]Function unknown	FvH4_5g39570	3	7-28	Y	21.0733	19	1	0.5	4	1	.\4_T_Plot\PF\MSTRG.11669.2--19--aly-MIR408-p3_2ss12CT17TG_degradome.jpg
aly-MIR408-p3_2ss12CT17TG	TCTCTCTCTCTTTCTCGCCCTC	FvH4_5g39570.1	PREDICTED: uncharacterized protein LOC101305268 [Fragaria vesca subsp. vesca]	GO:0003674(molecular_function);GO:0005634(nucleus);GO:0008150(biological_process)	-	[S]Function unknown	FvH4_5g39570	3	25-46	Y	21.0733	37	1	0.5	4	1	.\4_T_Plot\PF\FvH4_5g39570.1--37--aly-MIR408-p3_2ss12CT17TG_degradome.jpg
aly-MIR408-p3_2ss12CT17TG	TCTCTCTCTCTTTCTCGCCCTC	MSTRG.11958.3	-	-	-	[O]Posttranslational modification, protein turnover, chaperones	FvH4_6g04760	3	193-214	Y	14.0489	205	1	0.333333	4	1	.\4_T_Plot\PF\MSTRG.11958.3--205--aly-MIR408-p3_2ss12CT17TG_degradome.jpg
aly-MIR408-p3_2ss12CT17TG	TCTCTCTCTCTTTCTCGCCCTC	MSTRG.11958.4	-	-	-	[O]Posttranslational modification, protein turnover, chaperones	FvH4_6g04760	3	25-46	Y	14.0489	37	1	0.333333	4	1	.\4_T_Plot\PF\MSTRG.11958.4--37--aly-MIR408-p3_2ss12CT17TG_degradome.jpg
aly-MIR408-p3_2ss12CT17TG	TCTCTCTCTCTTTCTCGCCCTC	MSTRG.11958.2	-	-	-	[O]Posttranslational modification, protein turnover, chaperones	FvH4_6g04760	3	1948-1969	Y	14.0489	1960	1	0.333333	4	1	.\4_T_Plot\PF\MSTRG.11958.2--1960--aly-MIR408-p3_2ss12CT17TG_degradome.jpg
aly-MIR408-p3_2ss12CT17TG	TCTCTCTCTCTTTCTCGCCCTC	FvH4_6g08040.1	PREDICTED: ABC transporter I family member 20 [Fragaria vesca subsp. vesca]	GO:0005215(transporter activity);GO:0005524(ATP binding);GO:0005737(cytoplasm);GO:0005886(plasma membrane);GO:0006810(transport);GO:0010114(response to red light);GO:0010218(response to far red light);GO:0016021(integral component of membrane);GO:0016887(ATPase activity)	ko03018(RNA degradation)	[S]Function unknown	FvH4_6g08040	3.5	915-936	Y	84.2932	927	2	2	3	0.975245	.\4_T_Plot\PF\FvH4_6g08040.1--927--aly-MIR408-p3_2ss12CT17TG_degradome.jpg
aly-MIR408-p3_2ss12CT17TG	TCTCTCTCTCTTTCTCGCCCTC	FvH4_6g16240.1	PREDICTED: pyruvate kinase isozyme A, chloroplastic-like [Fragaria vesca subsp. vesca]	GO:0000287(magnesium ion binding);GO:0004743(pyruvate kinase activity);GO:0005524(ATP binding);GO:0005829(cytosol);GO:0006096(glycolytic process);GO:0006629(lipid metabolic process);GO:0009507(chloroplast);GO:0009570(chloroplast stroma);GO:0010431(seed maturation);GO:0016301(kinase activity);GO:0030955(potassium ion binding);GO:0046686(response to cadmium ion)	ko01200(Carbon metabolism);ko01230(Biosynthesis of amino acids);ko00010(Glycolysis / Gluconeogenesis);ko00620(Pyruvate metabolism);ko00230(Purine metabolism)	[G]Carbohydrate transport and metabolism	FvH4_6g16240	3.5	1094-1115	Y	25.2879	1106	6	0.6	2	1	.\4_T_Plot\PF\FvH4_6g16240.1--1106--aly-MIR408-p3_2ss12CT17TG_degradome.jpg
aly-MIR408-p3_2ss12CT17TG	TCTCTCTCTCTTTCTCGCCCTC	MSTRG.12840.1	-	-	-	[J]Translation, ribosomal structure and biogenesis	-	3.5	16-37	Y	126.44	28	3	3	3	0.975245	.\4_T_Plot\PF\MSTRG.12840.1--28--aly-MIR408-p3_2ss12CT17TG_degradome.jpg
aly-MIR408-p3_2ss12CT17TG	TCTCTCTCTCTTTCTCGCCCTC	MSTRG.17083.2	-	-	-	[S]Function unknown	FvH4_7g33930	3	2-23	Y	21.0733	14	1	0.5	4	1	.\4_T_Plot\PF\MSTRG.17083.2--14--aly-MIR408-p3_2ss12CT17TG_degradome.jpg
aly-MIR408-p3_2ss12CT17TG	TCTCTCTCTCTTTCTCGCCCTC	FvH4_7g33930.1	PREDICTED: uncharacterized protein LOC101298261 [Fragaria vesca subsp. vesca]	GO:0003674(molecular_function);GO:0005634(nucleus);GO:0008150(biological_process)	-	[S]Function unknown	FvH4_7g33930	3	20-41	Y	21.0733	32	1	0.5	4	1	.\4_T_Plot\PF\FvH4_7g33930.1--32--aly-MIR408-p3_2ss12CT17TG_degradome.jpg
aly-MIR408-p3_2ss12CT17TG	TCTCTCTCTCTTTCTCGCCCTC	FvH4_7g33890.1	PREDICTED: probable NADH dehydrogenase [ubiquinone] 1 alpha subcomplex subunit 12 [Fragaria vesca subsp. vesca]	GO:0005739(mitochondrion);GO:0005747(mitochondrial respiratory chain complex I);GO:0008137(NADH dehydrogenase (ubiquinone) activity);GO:0009055(electron carrier activity);GO:0009735(response to cytokinin);GO:0016020(membrane);GO:0016491(oxidoreductase activity);GO:0050897(cobalt ion binding);GO:0055114(oxidation-reduction process)	ko00190(Oxidative phosphorylation)	[I]Lipid transport and metabolism	FvH4_7g33890	4	76-98	Y	224.782	89	16	5.33333	2	1	.\4_T_Plot\PF\FvH4_7g33890.1--89--aly-MIR408-p3_2ss12CT17TG_degradome.jpg
aly-MIR408-p3_2ss12CT17TG	TCTCTCTCTCTTTCTCGCCCTC	FvH4_6g22310.1	PREDICTED: probable protein phosphatase 2C 68 [Fragaria vesca subsp. vesca]	GO:0004722(protein serine/threonine phosphatase activity);GO:0005739(mitochondrion);GO:0006470(protein dephosphorylation);GO:0046872(metal ion binding)	ko00010(Glycolysis / Gluconeogenesis);ko00040(Pentose and glucuronate interconversions);ko00053(Ascorbate and aldarate metabolism);ko00620(Pyruvate metabolism);ko00071(Fatty acid degradation);ko00561(Glycerolipid metabolism);ko00280(Valine, leucine and isoleucine degradation);ko00310(Lysine degradation);ko00330(Arginine and proline metabolism);ko00340(Histidine metabolism);ko00380(Tryptophan meta…	[T]Signal transduction mechanisms	FvH4_6g22310	3	10-31	Y	168.586	22	4	4	2	1	.\4_T_Plot\PF\FvH4_6g22310.1--22--aly-MIR408-p3_2ss12CT17TG_degradome.jpg
aly-MIR408-p3_2ss12CT17TG	TCTCTCTCTCTTTCTCGCCCTC	FvH4_6g30820.1	PREDICTED: katanin p60 ATPase-containing subunit A1 [Fragaria vesca subsp. vesca]	GO:0005634(nucleus);GO:0008568(microtubule-severing ATPase activity);GO:0031122(cytoplasmic microtubule organization)	ko04144(Endocytosis)	[O]Posttranslational modification, protein turnover, chaperones	FvH4_6g30820	3	24-45	Y	42.1466	36	1	1	4	1	.\4_T_Plot\PF\FvH4_6g30820.1--36--aly-MIR408-p3_2ss12CT17TG_degradome.jpg
aly-MIR408-p3_2ss12CT17TG	TCTCTCTCTCTTTCTCGCCCTC	FvH4_7g00540.1	-	-	-	-	-	3	22-43	Y	21.0733	34	2	0.5	3	1	.\4_T_Plot\PF\FvH4_7g00540.1--34--aly-MIR408-p3_2ss12CT17TG_degradome.jpg
aly-MIR408-p3_2ss12CT17TG	TCTCTCTCTCTTTCTCGCCCTC	MSTRG.14982.3	-	-	-	[S]Function unknown	FvH4_7g00540	3	13-34	Y	21.0733	25	2	0.5	3	1	.\4_T_Plot\PF\MSTRG.14982.3--25--aly-MIR408-p3_2ss12CT17TG_degradome.jpg
aly-MIR408-p3_2ss12CT17TG	TCTCTCTCTCTTTCTCGCCCTC	MSTRG.14982.4	-	-	-	[S]Function unknown	FvH4_7g00540	3	13-34	Y	21.0733	25	2	0.5	3	1	.\4_T_Plot\PF\MSTRG.14982.4--25--aly-MIR408-p3_2ss12CT17TG_degradome.jpg
aly-MIR408-p3_2ss12CT17TG	TCTCTCTCTCTTTCTCGCCCTC	MSTRG.14982.2	-	-	-	[S]Function unknown	FvH4_7g00540	3	17-38	Y	21.0733	29	2	0.5	3	1	.\4_T_Plot\PF\MSTRG.14982.2--29--aly-MIR408-p3_2ss12CT17TG_degradome.jpg
aly-MIR408-p3_2ss12CT17TG	TCTCTCTCTCTTTCTCGCCCTC	FvH4_5g13030.1	PREDICTED: H/ACA ribonucleoprotein complex subunit 2-like protein [Fragaria vesca subsp. vesca]	GO:0000469(cleavage involved in rRNA processing);GO:0000470(maturation of LSU-rRNA);GO:0006412(translation);GO:0022625(cytosolic large ribosomal subunit);GO:0031118(rRNA pseudouridine synthesis);GO:0031120(snRNA pseudouridine synthesis);GO:0031429(box H/ACA snoRNP complex);GO:0034513(box H/ACA snoRNA binding)	ko03008(Ribosome biogenesis in eukaryotes)	[J]Translation, ribosomal structure and biogenesis	FvH4_5g13030	3	66-87	Y	126.44	78	3	3	2	1	.\4_T_Plot\PF\FvH4_5g13030.1--78--aly-MIR408-p3_2ss12CT17TG_degradome.jpg
aly-MIR408-p3_2ss12CT17TG	TCTCTCTCTCTTTCTCGCCCTC	FvH4_5g17620.1	PREDICTED: nudix hydrolase 18, mitochondrial-like [Fragaria vesca subsp. vesca]	GO:0000210(NAD+ diphosphatase activity);GO:0005829(cytosol);GO:0009507(chloroplast);GO:0016787(hydrolase activity);GO:0046872(metal ion binding);GO:0047631(ADP-ribose diphosphatase activity)	-	[L]Replication, recombination and repair	FvH4_5g17620	3	324-345	Y	42.1466	336	3	1	3	1	.\4_T_Plot\PF\FvH4_5g17620.1--336--aly-MIR408-p3_2ss12CT17TG_degradome.jpg
aly-MIR408-p3_2ss12CT17TG	TCTCTCTCTCTTTCTCGCCCTC	MSTRG.10414.2	-	-	-	[L]Replication, recombination and repair	FvH4_5g17620	3	298-319	Y	42.1466	310	3	1	3	1	.\4_T_Plot\PF\MSTRG.10414.2--310--aly-MIR408-p3_2ss12CT17TG_degradome.jpg
aly-MIR408-p3_2ss12CT17TG	TCTCTCTCTCTTTCTCGCCCTC	MSTRG.10414.1	-	-	-	[S]Function unknown	FvH4_5g17620	3	314-335	Y	42.1466	326	3	1	3	1	.\4_T_Plot\PF\MSTRG.10414.1--326--aly-MIR408-p3_2ss12CT17TG_degradome.jpg
aly-MIR408-p3_2ss12CT17TG	TCTCTCTCTCTTTCTCGCCCTC	FvH4_5g09940.1	PREDICTED: calnexin homolog [Fragaria vesca subsp. vesca]	GO:0005509(calcium ion binding);GO:0005739(mitochondrion);GO:0005773(vacuole);GO:0005774(vacuolar membrane);GO:0005783(endoplasmic reticulum);GO:0005789(endoplasmic reticulum membrane);GO:0005794(Golgi apparatus);GO:0005886(plasma membrane);GO:0006457(protein folding);GO:0009505(plant-type cell wall);GO:0009506(plasmodesma);GO:0009507(chloroplast);GO:0016020(membrane);GO:0016021(integral componen…	ko04141(Protein processing in endoplasmic reticulum);ko04145(Phagosome)	[U]Intracellular trafficking, secretion, and vesicular transport	FvH4_5g09940	3	66-87	Y	42.1466	78	1	1	4	1	.\4_T_Plot\PF\FvH4_5g09940.1--78--aly-MIR408-p3_2ss12CT17TG_degradome.jpg
aly-MIR408-p3_2ss12CT17TG	TCTCTCTCTCTTTCTCGCCCTC	FvH4_4g33050.1	PREDICTED: uncharacterized protein LOC101309147 [Fragaria vesca subsp. vesca]	GO:0003674(molecular_function);GO:0005634(nucleus);GO:0005829(cytosol);GO:0008150(biological_process)	-	[L]Replication, recombination and repair	FvH4_4g33050	3	2650-2671	Y	42.1466	2662	2	1	2	1	.\4_T_Plot\PF\FvH4_4g33050.1--2662--aly-MIR408-p3_2ss12CT17TG_degradome.jpg
aly-MIR408-p3_2ss12CT17TG	TCTCTCTCTCTTTCTCGCCCTC	MSTRG.8918.1	-	-	-	[L]Replication, recombination and repair	FvH4_4g33050	3	2772-2793	Y	42.1466	2784	2	1	2	1	.\4_T_Plot\PF\MSTRG.8918.1--2784--aly-MIR408-p3_2ss12CT17TG_degradome.jpg
aly-MIR408-p5_2ss11CT19CA	TCTTTTCTCTTTCTCTCTATCTCT	MSTRG.1132.1	-	-	-	[J]Translation, ribosomal structure and biogenesis	FvH4_1g17640	3	48-71	Y	126.44	62	3	3	2	1	.\4_T_Plot\PF\MSTRG.1132.1--62--aly-MIR408-p5_2ss11CT19CA_degradome.jpg
aly-MIR408-p5_2ss11CT19CA	TCTTTTCTCTTTCTCTCTATCTCT	MSTRG.276.1	-	-	-	[V]Defense mechanisms	FvH4_1g04210	4	2649-2671	Y	56.1954	2662	4	1.33333	2	1	.\4_T_Plot\PF\MSTRG.276.1--2662--aly-MIR408-p5_2ss11CT19CA_degradome.jpg
aly-MIR408-p5_2ss11CT19CA	TCTTTTCTCTTTCTCTCTATCTCT	MSTRG.276.2	-	-	-	[V]Defense mechanisms	FvH4_1g04210	4	2598-2620	Y	56.1954	2611	4	1.33333	2	1	.\4_T_Plot\PF\MSTRG.276.2--2611--aly-MIR408-p5_2ss11CT19CA_degradome.jpg
aly-MIR408-p5_2ss11CT19CA	TCTTTTCTCTTTCTCTCTATCTCT	FvH4_1g04210.1	PREDICTED: ABC transporter G family member 32 isoform X2 [Fragaria vesca subsp. vesca]	GO:0005886(plasma membrane);GO:0016021(integral component of membrane);GO:0042626(ATPase activity, coupled to transmembrane movement of substances)	ko02010(ABC transporters)	[V]Defense mechanisms	FvH4_1g04210	4	2573-2595	Y	56.1954	2586	4	1.33333	2	1	.\4_T_Plot\PF\FvH4_1g04210.1--2586--aly-MIR408-p5_2ss11CT19CA_degradome.jpg
aly-MIR408-p5_2ss11CT19CA	TCTTTTCTCTTTCTCTCTATCTCT	MSTRG.3155.1	-	-	-	[K]Transcription	FvH4_2g22520	4	84-108	Y	42.1466	98	1	1	4	1	.\4_T_Plot\PF\MSTRG.3155.1--98--aly-MIR408-p5_2ss11CT19CA_degradome.jpg
aly-MIR408-p5_2ss11CT19CA	TCTTTTCTCTTTCTCTCTATCTCT	FvH4_3g30890.1	PREDICTED: vacuolar protein sorting-associated protein 24 homolog 1 [Fragaria vesca subsp. vesca]	GO:0000815(ESCRT III complex);GO:0005515(protein binding);GO:0005622(intracellular);GO:0005623(cell);GO:0005634(nucleus);GO:0005770(late endosome);GO:0005829(cytosol);GO:0007034(vacuolar transport);GO:0010008(endosome membrane);GO:0015031(protein transport);GO:0016192(vesicle-mediated transport);GO:0070676(intralumenal vesicle formation)	ko04144(Endocytosis)	[N]Cell motility	FvH4_3g30890	4	191-215	Y	42.1466	206	1	1	4	1	.\4_T_Plot\PF\FvH4_3g30890.1--206--aly-MIR408-p5_2ss11CT19CA_degradome.jpg
aly-MIR408-p5_2ss11CT19CA	TCTTTTCTCTTTCTCTCTATCTCT	MSTRG.16575.3	-	-	-	-	FvH4_7g26680	3	227-251	Y	84.2932	242	2	2	2	1	.\4_T_Plot\PF\MSTRG.16575.3--242--aly-MIR408-p5_2ss11CT19CA_degradome.jpg
aly-MIR408-p5_2ss11CT19CA	TCTTTTCTCTTTCTCTCTATCTCT	MSTRG.9272.1	-	-	-	[D]Cell cycle control, cell division, chromosome partitioning ;[T]Signal transduction mechanisms ;[Z]Cytoskeleton	FvH4_5g00650	3	118-140	Y	42.1466	131	1	1	4	1	.\4_T_Plot\PF\MSTRG.9272.1--131--aly-MIR408-p5_2ss11CT19CA_degradome.jpg
aly-MIR408-p5_2ss11CT19CA	TCTTTTCTCTTTCTCTCTATCTCT	FvH4_5g10940.1	PREDICTED: GTPase-activating protein gyp7 isoform X2 [Fragaria vesca subsp. vesca]	GO:0005096(GTPase activator activity);GO:0005622(intracellular);GO:0006886(intracellular protein transport);GO:0012505(endomembrane system);GO:0017137(Rab GTPase binding);GO:0031338(regulation of vesicle fusion)	ko03040(Spliceosome)	[S]Function unknown	FvH4_5g10940	4	606-630	Y	10.5366	620	1	0.25	4	1	.\4_T_Plot\PF\FvH4_5g10940.1--620--aly-MIR408-p5_2ss11CT19CA_degradome.jpg
aly-MIR408-p5_2ss11CT19CA	TCTTTTCTCTTTCTCTCTATCTCT	MSTRG.9843.2	-	-	-	[K]Transcription	FvH4_5g09310	4	58-81	Y	84.2932	72	4	2	2	1	.\4_T_Plot\PF\MSTRG.9843.2--72--aly-MIR408-p5_2ss11CT19CA_degradome.jpg
aly-MIR408-p5_2ss11CT19CA	TCTTTTCTCTTTCTCTCTATCTCT	FvH4_5g09310.1	PREDICTED: auxin response factor 2 [Fragaria vesca subsp. vesca]	GO:0003677(DNA binding);GO:0003700(transcription factor activity, sequence-specific DNA binding);GO:0005515(protein binding);GO:0005634(nucleus);GO:0006351(transcription, DNA-templated);GO:0006355(regulation of transcription, DNA-templated);GO:0008285(negative regulation of cell proliferation);GO:0009734(auxin-activated signaling pathway);GO:0009737(response to abscisic acid);GO:0009911(positive …	ko04075(Plant hormone signal transduction)	[K]Transcription	FvH4_5g09310	4	35-58	Y	84.2932	49	4	2	2	1	.\4_T_Plot\PF\FvH4_5g09310.1--49--aly-MIR408-p5_2ss11CT19CA_degradome.jpg
aly-MIR408-p5_2ss12CT17TG	TCTCTCTCTCTTTCTCGCCCTC	FvH4_1g27430.1	PREDICTED: probable polyamine oxidase 4 [Fragaria vesca subsp. vesca]	GO:0005634(nucleus);GO:0005777(peroxisome);GO:0006598(polyamine catabolic process);GO:0008131(primary amine oxidase activity);GO:0046592(polyamine oxidase activity);GO:0052894(norspermine:oxygen oxidoreductase activity);GO:0052895(N1-acetylspermine:oxygen oxidoreductase (N1-acetylspermidine-forming) activity);GO:0052901(spermine:oxygen oxidoreductase (spermidine-forming) activity);GO:0055114(oxid…	ko00330(Arginine and proline metabolism);ko00410(beta-Alanine metabolism)	[S]Function unknown	FvH4_1g27430	3	25-46	Y	21.0733	37	1	0.5	4	1	.\4_T_Plot\PF\FvH4_1g27430.1--37--aly-MIR408-p5_2ss12CT17TG_degradome.jpg
aly-MIR408-p5_2ss12CT17TG	TCTCTCTCTCTTTCTCGCCCTC	MSTRG.1694.1	-	-	-	[S]Function unknown	FvH4_1g27430	3	239-260	Y	21.0733	251	1	0.5	4	1	.\4_T_Plot\PF\MSTRG.1694.1--251--aly-MIR408-p5_2ss12CT17TG_degradome.jpg
aly-MIR408-p5_2ss12CT17TG	TCTCTCTCTCTTTCTCGCCCTC	MSTRG.913.2	-	-	-	[K]Transcription	FvH4_1g13530	3.5	2165-2186	Y	21.0733	2177	1	0.5	4	1	.\4_T_Plot\PF\MSTRG.913.2--2177--aly-MIR408-p5_2ss12CT17TG_degradome.jpg
aly-MIR408-p5_2ss12CT17TG	TCTCTCTCTCTTTCTCGCCCTC	FvH4_1g13530.1	PREDICTED: uncharacterized protein LOC101302943 [Fragaria vesca subsp. vesca]	GO:0000182(rDNA binding);GO:0003743(translation initiation factor activity);GO:0005634(nucleus);GO:0006352(DNA-templated transcription, initiation);GO:0006355(regulation of transcription, DNA-templated);GO:0006413(translational initiation);GO:0008270(zinc ion binding);GO:0009527(plastid outer membrane);GO:0017025(TBP-class protein binding)	ko03022(Basal transcription factors)	[K]Transcription	FvH4_1g13530	3.5	3941-3962	Y	21.0733	3953	1	0.5	4	1	.\4_T_Plot\PF\FvH4_1g13530.1--3953--aly-MIR408-p5_2ss12CT17TG_degradome.jpg
aly-MIR408-p5_2ss12CT17TG	TCTCTCTCTCTTTCTCGCCCTC	MSTRG.1132.1	-	-	-	[J]Translation, ribosomal structure and biogenesis	FvH4_1g17640	4	47-68	Y	379.319	59	9	9	2	1	.\4_T_Plot\PF\MSTRG.1132.1--59--aly-MIR408-p5_2ss12CT17TG_degradome.jpg
aly-MIR408-p5_2ss12CT17TG	TCTCTCTCTCTTTCTCGCCCTC	FvH4_2g27860.1	PREDICTED: floral homeotic protein PMADS 2-like [Fragaria vesca subsp. vesca]	GO:0005515(protein binding)	ko03060(Protein export)	[K]Transcription	FvH4_2g27860	2	70-91	Y	105.366	82	5	2.5	2	1	.\4_T_Plot\PF\FvH4_2g27860.1--82--aly-MIR408-p5_2ss12CT17TG_degradome.jpg
aly-MIR408-p5_2ss12CT17TG	TCTCTCTCTCTTTCTCGCCCTC	MSTRG.3474.1	-	-	-	[K]Transcription	FvH4_2g27860	2	104-125	Y	105.366	116	5	2.5	3	0.826868	.\4_T_Plot\PF\MSTRG.3474.1--116--aly-MIR408-p5_2ss12CT17TG_degradome.jpg
aly-MIR408-p5_2ss12CT17TG	TCTCTCTCTCTTTCTCGCCCTC	FvH4_2g32160.1	PREDICTED: uncharacterized protein LOC101303183 [Fragaria vesca subsp. vesca]	GO:0003674(molecular_function);GO:0005634(nucleus);GO:0045739(positive regulation of DNA repair);GO:0070531(BRCA1-A complex);GO:0070552(BRISC complex)	-	[S]Function unknown	FvH4_2g32160	3	28-49	Y	21.0733	40	1	0.5	4	1	.\4_T_Plot\PF\FvH4_2g32160.1--40--aly-MIR408-p5_2ss12CT17TG_degradome.jpg
aly-MIR408-p5_2ss12CT17TG	TCTCTCTCTCTTTCTCGCCCTC	MSTRG.3680.2	-	-	-	[K]Transcription	FvH4_2g31070	3	68-89	Y	168.586	80	4	4	1	0.534453	.\4_T_Plot\PF\MSTRG.3680.2--80--aly-MIR408-p5_2ss12CT17TG_degradome.jpg
aly-MIR408-p5_2ss12CT17TG	TCTCTCTCTCTTTCTCGCCCTC	MSTRG.3274.2	-	-	-	[S]Function unknown	FvH4_2g24620	3	15-36	Y	21.0733	27	1	0.5	4	1	.\4_T_Plot\PF\MSTRG.3274.2--27--aly-MIR408-p5_2ss12CT17TG_degradome.jpg
aly-MIR408-p5_2ss12CT17TG	TCTCTCTCTCTTTCTCGCCCTC	FvH4_2g24620.1	PREDICTED: CUGBP Elav-like family member 5 [Fragaria vesca subsp. vesca]	GO:0000166(nucleotide binding);GO:0003723(RNA binding);GO:0003729(mRNA binding);GO:0005737(cytoplasm);GO:0006402(mRNA catabolic process);GO:0009626(plant-type hypersensitive response);GO:0009908(flower development);GO:0030529(intracellular ribonucleoprotein complex);GO:0080151(positive regulation of salicylic acid mediated signaling pathway);GO:2000028(regulation of photoperiodism, flowering)	ko03013(RNA transport)	[S]Function unknown	FvH4_2g24620	3	227-248	Y	21.0733	239	1	0.5	4	1	.\4_T_Plot\PF\FvH4_2g24620.1--239--aly-MIR408-p5_2ss12CT17TG_degradome.jpg
aly-MIR408-p5_2ss12CT17TG	TCTCTCTCTCTTTCTCGCCCTC	FvH4_2g12750.1	PREDICTED: probable F-actin-capping protein subunit beta [Malus domestica]	GO:0000902(cell morphogenesis);GO:0005884(actin filament);GO:0008290(F-actin capping protein complex);GO:0051015(actin filament binding);GO:0051016(barbed-end actin filament capping)	ko04144(Endocytosis)	[O]Posttranslational modification, protein turnover, chaperones	FvH4_2g12750	3.5	100-121	Y	42.1466	112	2	1	2	1	.\4_T_Plot\PF\FvH4_2g12750.1--112--aly-MIR408-p5_2ss12CT17TG_degradome.jpg
aly-MIR408-p5_2ss12CT17TG	TCTCTCTCTCTTTCTCGCCCTC	FvH4_2g37060.1	PREDICTED: E3 ubiquitin-protein ligase AIP2 [Fragaria vesca subsp. vesca]	GO:0000209(protein polyubiquitination);GO:0005634(nucleus);GO:0005829(cytosol);GO:0009788(negative regulation of abscisic acid-activated signaling pathway);GO:0042787(protein ubiquitination involved in ubiquitin-dependent protein catabolic process);GO:0043161(proteasome-mediated ubiquitin-dependent protein catabolic process);GO:0061630(ubiquitin protein ligase activity)	-	[O]Posttranslational modification, protein turnover, chaperones	FvH4_2g37060	3.5	1072-1093	Y	42.1466	1084	2	1	3	0.975245	.\4_T_Plot\PF\FvH4_2g37060.1--1084--aly-MIR408-p5_2ss12CT17TG_degradome.jpg
aly-MIR408-p5_2ss12CT17TG	TCTCTCTCTCTTTCTCGCCCTC	MSTRG.2599.1	-	-	-	[O]Posttranslational modification, protein turnover, chaperones	FvH4_2g12750	3.5	116-137	Y	42.1466	128	2	1	2	1	.\4_T_Plot\PF\MSTRG.2599.1--128--aly-MIR408-p5_2ss12CT17TG_degradome.jpg
aly-MIR408-p5_2ss12CT17TG	TCTCTCTCTCTTTCTCGCCCTC	MSTRG.4100.1	-	-	-	[O]Posttranslational modification, protein turnover, chaperones	FvH4_2g37060	3.5	1129-1150	Y	42.1466	1141	2	1	3	0.975245	.\4_T_Plot\PF\MSTRG.4100.1--1141--aly-MIR408-p5_2ss12CT17TG_degradome.jpg
aly-MIR408-p5_2ss12CT17TG	TCTCTCTCTCTTTCTCGCCCTC	FvH4_2g33980.1	PREDICTED: SUMO-conjugating enzyme SCE1-like [Fragaria vesca subsp. vesca]	GO:0005634(nucleus);GO:0005737(cytoplasm);GO:0016925(protein sumoylation);GO:0019789(SUMO transferase activity);GO:0031625(ubiquitin protein ligase binding);GO:0061630(ubiquitin protein ligase activity)	ko03013(RNA transport);ko04120(Ubiquitin mediated proteolysis)	[O]Posttranslational modification, protein turnover, chaperones	FvH4_2g33980	4	188-209	Y	84.2932	200	4	2	2	1	.\4_T_Plot\PF\FvH4_2g33980.1--200--aly-MIR408-p5_2ss12CT17TG_degradome.jpg
aly-MIR408-p5_2ss12CT17TG	TCTCTCTCTCTTTCTCGCCCTC	MSTRG.3866.2	-	-	-	[O]Posttranslational modification, protein turnover, chaperones	FvH4_2g33980	4	167-188	Y	84.2932	179	4	2	2	1	.\4_T_Plot\PF\MSTRG.3866.2--179--aly-MIR408-p5_2ss12CT17TG_degradome.jpg
aly-MIR408-p5_2ss12CT17TG	TCTCTCTCTCTTTCTCGCCCTC	MSTRG.5534.1	-	-	-	[O]Posttranslational modification, protein turnover, chaperones	FvH4_3g18510	2.5	2939-2960	Y	14.0489	2951	1	0.333333	4	1	.\4_T_Plot\PF\MSTRG.5534.1--2951--aly-MIR408-p5_2ss12CT17TG_degradome.jpg
aly-MIR408-p5_2ss12CT17TG	TCTCTCTCTCTTTCTCGCCCTC	MSTRG.5534.2	-	-	-	[O]Posttranslational modification, protein turnover, chaperones	FvH4_3g18510	2.5	2946-2967	Y	14.0489	2958	1	0.333333	4	1	.\4_T_Plot\PF\MSTRG.5534.2--2958--aly-MIR408-p5_2ss12CT17TG_degradome.jpg
aly-MIR408-p5_2ss12CT17TG	TCTCTCTCTCTTTCTCGCCCTC	FvH4_3g18510.1	PREDICTED: TPR repeat-containing thioredoxin TTL1 [Fragaria vesca subsp. vesca]	GO:0005634(nucleus);GO:0006970(response to osmotic stress);GO:0009651(response to salt stress);GO:0009737(response to abscisic acid);GO:0009738(abscisic acid-activated signaling pathway);GO:0009789(positive regulation of abscisic acid-activated signaling pathway);GO:0045454(cell redox homeostasis)	-	[O]Posttranslational modification, protein turnover, chaperones	FvH4_3g18510	2.5	2973-2994	Y	14.0489	2985	1	0.333333	4	1	.\4_T_Plot\PF\FvH4_3g18510.1--2985--aly-MIR408-p5_2ss12CT17TG_degradome.jpg
aly-MIR408-p5_2ss12CT17TG	TCTCTCTCTCTTTCTCGCCCTC	FvH4_3g21930.1	BnaC07g40350D [Brassica napus]	GO:0003743(translation initiation factor activity);GO:0005737(cytoplasm);GO:0006413(translational initiation);GO:0006417(regulation of translation)	ko03013(RNA transport)	[J]Translation, ribosomal structure and biogenesis	FvH4_3g21930	3	109-130	Y	42.1466	121	1	1	4	1	.\4_T_Plot\PF\FvH4_3g21930.1--121--aly-MIR408-p5_2ss12CT17TG_degradome.jpg
aly-MIR408-p5_2ss12CT17TG	TCTCTCTCTCTTTCTCGCCCTC	FvH4_3g28930.1	PREDICTED: nucleolar GTP-binding protein 1-like [Fragaria vesca subsp. vesca]	GO:0000166(nucleotide binding);GO:0005525(GTP binding);GO:0005634(nucleus);GO:0005730(nucleolus);GO:0016020(membrane);GO:0042254(ribosome biogenesis)	ko03008(Ribosome biogenesis in eukaryotes)	[S]Function unknown	FvH4_3g28930	3	1822-1843	Y	126.44	1834	3	3	2	1	.\4_T_Plot\PF\FvH4_3g28930.1--1834--aly-MIR408-p5_2ss12CT17TG_degradome.jpg
aly-MIR408-p5_2ss12CT17TG	TCTCTCTCTCTTTCTCGCCCTC	FvH4_3g05680.1	PREDICTED: uncharacterized protein LOC101302531 [Fragaria vesca subsp. vesca]	GO:0005576(extracellular region);GO:0005634(nucleus);GO:0005886(plasma membrane);GO:0008150(biological_process);GO:0031225(anchored component of membrane)	-	[S]Function unknown	FvH4_3g05680	4	83-104	Y	7.02443	95	1	0.166667	4	1	.\4_T_Plot\PF\FvH4_3g05680.1--95--aly-MIR408-p5_2ss12CT17TG_degradome.jpg
aly-MIR408-p5_2ss12CT17TG	TCTCTCTCTCTTTCTCGCCCTC	MSTRG.7897.5	-	-	-	[S]Function unknown	FvH4_4g15230	2	54-75	Y	16.8586	66	2	0.4	2	1	.\4_T_Plot\PF\MSTRG.7897.5--66--aly-MIR408-p5_2ss12CT17TG_degradome.jpg
aly-MIR408-p5_2ss12CT17TG	TCTCTCTCTCTTTCTCGCCCTC	MSTRG.7897.4	-	-	-	[S]Function unknown	FvH4_4g15230	2	54-75	Y	16.8586	66	2	0.4	2	1	.\4_T_Plot\PF\MSTRG.7897.4--66--aly-MIR408-p5_2ss12CT17TG_degradome.jpg
aly-MIR408-p5_2ss12CT17TG	TCTCTCTCTCTTTCTCGCCCTC	MSTRG.7897.3	-	-	-	[S]Function unknown	FvH4_4g15230	2	84-105	Y	16.8586	96	2	0.4	2	1	.\4_T_Plot\PF\MSTRG.7897.3--96--aly-MIR408-p5_2ss12CT17TG_degradome.jpg
aly-MIR408-p5_2ss12CT17TG	TCTCTCTCTCTTTCTCGCCCTC	FvH4_4g15230.1	PREDICTED: protein TIME FOR COFFEE isoform X2 [Fragaria vesca subsp. vesca]	GO:0003674(molecular_function);GO:0005634(nucleus);GO:0005982(starch metabolic process);GO:0006979(response to oxidative stress);GO:0009414(response to water deprivation);GO:0009737(response to abscisic acid);GO:0032502(developmental process);GO:0042752(regulation of circadian rhythm);GO:0048511(rhythmic process)	-	[S]Function unknown	FvH4_4g15230	2	173-194	Y	16.8586	185	2	0.4	2	1	.\4_T_Plot\PF\FvH4_4g15230.1--185--aly-MIR408-p5_2ss12CT17TG_degradome.jpg
aly-MIR408-p5_2ss12CT17TG	TCTCTCTCTCTTTCTCGCCCTC	MSTRG.7897.1	-	-	-	[S]Function unknown	FvH4_4g15230	2	327-348	Y	16.8586	339	2	0.4	2	1	.\4_T_Plot\PF\MSTRG.7897.1--339--aly-MIR408-p5_2ss12CT17TG_degradome.jpg
aly-MIR408-p5_2ss12CT17TG	TCTCTCTCTCTTTCTCGCCCTC	FvH4_4g11250.1	PREDICTED: uncharacterized protein LOC101299662 [Fragaria vesca subsp. vesca]	GO:0003674(molecular_function);GO:0008150(biological_process);GO:0009507(chloroplast)	-	[S]Function unknown	FvH4_4g11250	3	249-270	Y	10.5366	261	1	0.25	4	1	.\4_T_Plot\PF\FvH4_4g11250.1--261--aly-MIR408-p5_2ss12CT17TG_degradome.jpg
aly-MIR408-p5_2ss12CT17TG	TCTCTCTCTCTTTCTCGCCCTC	MSTRG.7661.4	-	-	-	[S]Function unknown	FvH4_4g11250	3	182-203	Y	10.5366	194	1	0.25	4	1	.\4_T_Plot\PF\MSTRG.7661.4--194--aly-MIR408-p5_2ss12CT17TG_degradome.jpg
aly-MIR408-p5_2ss12CT17TG	TCTCTCTCTCTTTCTCGCCCTC	MSTRG.7661.3	-	-	-	[S]Function unknown	FvH4_4g11250	3	189-210	Y	10.5366	201	1	0.25	4	1	.\4_T_Plot\PF\MSTRG.7661.3--201--aly-MIR408-p5_2ss12CT17TG_degradome.jpg
aly-MIR408-p5_2ss12CT17TG	TCTCTCTCTCTTTCTCGCCCTC	MSTRG.7661.1	-	-	-	[S]Function unknown	FvH4_4g11250	3	380-401	Y	10.5366	392	1	0.25	4	1	.\4_T_Plot\PF\MSTRG.7661.1--392--aly-MIR408-p5_2ss12CT17TG_degradome.jpg
aly-MIR408-p5_2ss12CT17TG	TCTCTCTCTCTTTCTCGCCCTC	FvH4_4g10900.1	PREDICTED: F-box protein SKIP16 isoform X1 [Fragaria vesca subsp. vesca]	GO:0005515(protein binding);GO:0005634(nucleus);GO:0016567(protein ubiquitination);GO:0019005(SCF ubiquitin ligase complex)	-	[P]Inorganic ion transport and metabolism	FvH4_4g10900	3	59-79	Y	42.1466	70	1	1	4	1	.\4_T_Plot\PF\FvH4_4g10900.1--70--aly-MIR408-p5_2ss12CT17TG_degradome.jpg
aly-MIR408-p5_2ss12CT17TG	TCTCTCTCTCTTTCTCGCCCTC	FvH4_4g23530.1	transcription factor MADS-box 2 [Fragaria chiloensis]	GO:0005515(protein binding)	ko03060(Protein export)	[K]Transcription	FvH4_4g23530	4	47-68	Y	1643.72	59	39	39	2	1	.\4_T_Plot\PF\FvH4_4g23530.1--59--aly-MIR408-p5_2ss12CT17TG_degradome.jpg
aly-MIR408-p5_2ss12CT17TG	TCTCTCTCTCTTTCTCGCCCTC	MSTRG.11669.2	-	-	-	[S]Function unknown	FvH4_5g39570	3	7-28	Y	21.0733	19	1	0.5	4	1	.\4_T_Plot\PF\MSTRG.11669.2--19--aly-MIR408-p5_2ss12CT17TG_degradome.jpg
aly-MIR408-p5_2ss12CT17TG	TCTCTCTCTCTTTCTCGCCCTC	FvH4_5g39570.1	PREDICTED: uncharacterized protein LOC101305268 [Fragaria vesca subsp. vesca]	GO:0003674(molecular_function);GO:0005634(nucleus);GO:0008150(biological_process)	-	[S]Function unknown	FvH4_5g39570	3	25-46	Y	21.0733	37	1	0.5	4	1	.\4_T_Plot\PF\FvH4_5g39570.1--37--aly-MIR408-p5_2ss12CT17TG_degradome.jpg
aly-MIR408-p5_2ss12CT17TG	TCTCTCTCTCTTTCTCGCCCTC	MSTRG.11958.3	-	-	-	[O]Posttranslational modification, protein turnover, chaperones	FvH4_6g04760	3	193-214	Y	14.0489	205	1	0.333333	4	1	.\4_T_Plot\PF\MSTRG.11958.3--205--aly-MIR408-p5_2ss12CT17TG_degradome.jpg
aly-MIR408-p5_2ss12CT17TG	TCTCTCTCTCTTTCTCGCCCTC	MSTRG.11958.4	-	-	-	[O]Posttranslational modification, protein turnover, chaperones	FvH4_6g04760	3	25-46	Y	14.0489	37	1	0.333333	4	1	.\4_T_Plot\PF\MSTRG.11958.4--37--aly-MIR408-p5_2ss12CT17TG_degradome.jpg
aly-MIR408-p5_2ss12CT17TG	TCTCTCTCTCTTTCTCGCCCTC	MSTRG.11958.2	-	-	-	[O]Posttranslational modification, protein turnover, chaperones	FvH4_6g04760	3	1948-1969	Y	14.0489	1960	1	0.333333	4	1	.\4_T_Plot\PF\MSTRG.11958.2--1960--aly-MIR408-p5_2ss12CT17TG_degradome.jpg
aly-MIR408-p5_2ss12CT17TG	TCTCTCTCTCTTTCTCGCCCTC	FvH4_6g08040.1	PREDICTED: ABC transporter I family member 20 [Fragaria vesca subsp. vesca]	GO:0005215(transporter activity);GO:0005524(ATP binding);GO:0005737(cytoplasm);GO:0005886(plasma membrane);GO:0006810(transport);GO:0010114(response to red light);GO:0010218(response to far red light);GO:0016021(integral component of membrane);GO:0016887(ATPase activity)	ko03018(RNA degradation)	[S]Function unknown	FvH4_6g08040	3.5	915-936	Y	84.2932	927	2	2	3	0.975245	.\4_T_Plot\PF\FvH4_6g08040.1--927--aly-MIR408-p5_2ss12CT17TG_degradome.jpg
aly-MIR408-p5_2ss12CT17TG	TCTCTCTCTCTTTCTCGCCCTC	FvH4_6g16240.1	PREDICTED: pyruvate kinase isozyme A, chloroplastic-like [Fragaria vesca subsp. vesca]	GO:0000287(magnesium ion binding);GO:0004743(pyruvate kinase activity);GO:0005524(ATP binding);GO:0005829(cytosol);GO:0006096(glycolytic process);GO:0006629(lipid metabolic process);GO:0009507(chloroplast);GO:0009570(chloroplast stroma);GO:0010431(seed maturation);GO:0016301(kinase activity);GO:0030955(potassium ion binding);GO:0046686(response to cadmium ion)	ko01200(Carbon metabolism);ko01230(Biosynthesis of amino acids);ko00010(Glycolysis / Gluconeogenesis);ko00620(Pyruvate metabolism);ko00230(Purine metabolism)	[G]Carbohydrate transport and metabolism	FvH4_6g16240	3.5	1094-1115	Y	25.2879	1106	6	0.6	2	1	.\4_T_Plot\PF\FvH4_6g16240.1--1106--aly-MIR408-p5_2ss12CT17TG_degradome.jpg
aly-MIR408-p5_2ss12CT17TG	TCTCTCTCTCTTTCTCGCCCTC	MSTRG.12840.1	-	-	-	[J]Translation, ribosomal structure and biogenesis	-	3.5	16-37	Y	126.44	28	3	3	3	0.975245	.\4_T_Plot\PF\MSTRG.12840.1--28--aly-MIR408-p5_2ss12CT17TG_degradome.jpg
aly-MIR408-p5_2ss12CT17TG	TCTCTCTCTCTTTCTCGCCCTC	MSTRG.17083.2	-	-	-	[S]Function unknown	FvH4_7g33930	3	2-23	Y	21.0733	14	1	0.5	4	1	.\4_T_Plot\PF\MSTRG.17083.2--14--aly-MIR408-p5_2ss12CT17TG_degradome.jpg
aly-MIR408-p5_2ss12CT17TG	TCTCTCTCTCTTTCTCGCCCTC	FvH4_7g33930.1	PREDICTED: uncharacterized protein LOC101298261 [Fragaria vesca subsp. vesca]	GO:0003674(molecular_function);GO:0005634(nucleus);GO:0008150(biological_process)	-	[S]Function unknown	FvH4_7g33930	3	20-41	Y	21.0733	32	1	0.5	4	1	.\4_T_Plot\PF\FvH4_7g33930.1--32--aly-MIR408-p5_2ss12CT17TG_degradome.jpg
aly-MIR408-p5_2ss12CT17TG	TCTCTCTCTCTTTCTCGCCCTC	FvH4_7g33890.1	PREDICTED: probable NADH dehydrogenase [ubiquinone] 1 alpha subcomplex subunit 12 [Fragaria vesca subsp. vesca]	GO:0005739(mitochondrion);GO:0005747(mitochondrial respiratory chain complex I);GO:0008137(NADH dehydrogenase (ubiquinone) activity);GO:0009055(electron carrier activity);GO:0009735(response to cytokinin);GO:0016020(membrane);GO:0016491(oxidoreductase activity);GO:0050897(cobalt ion binding);GO:0055114(oxidation-reduction process)	ko00190(Oxidative phosphorylation)	[I]Lipid transport and metabolism	FvH4_7g33890	4	76-98	Y	224.782	89	16	5.33333	2	1	.\4_T_Plot\PF\FvH4_7g33890.1--89--aly-MIR408-p5_2ss12CT17TG_degradome.jpg
aly-MIR408-p5_2ss12CT17TG	TCTCTCTCTCTTTCTCGCCCTC	FvH4_6g22310.1	PREDICTED: probable protein phosphatase 2C 68 [Fragaria vesca subsp. vesca]	GO:0004722(protein serine/threonine phosphatase activity);GO:0005739(mitochondrion);GO:0006470(protein dephosphorylation);GO:0046872(metal ion binding)	ko00010(Glycolysis / Gluconeogenesis);ko00040(Pentose and glucuronate interconversions);ko00053(Ascorbate and aldarate metabolism);ko00620(Pyruvate metabolism);ko00071(Fatty acid degradation);ko00561(Glycerolipid metabolism);ko00280(Valine, leucine and isoleucine degradation);ko00310(Lysine degradation);ko00330(Arginine and proline metabolism);ko00340(Histidine metabolism);ko00380(Tryptophan meta…	[T]Signal transduction mechanisms	FvH4_6g22310	3	10-31	Y	168.586	22	4	4	2	1	.\4_T_Plot\PF\FvH4_6g22310.1--22--aly-MIR408-p5_2ss12CT17TG_degradome.jpg
aly-MIR408-p5_2ss12CT17TG	TCTCTCTCTCTTTCTCGCCCTC	FvH4_6g30820.1	PREDICTED: katanin p60 ATPase-containing subunit A1 [Fragaria vesca subsp. vesca]	GO:0005634(nucleus);GO:0008568(microtubule-severing ATPase activity);GO:0031122(cytoplasmic microtubule organization)	ko04144(Endocytosis)	[O]Posttranslational modification, protein turnover, chaperones	FvH4_6g30820	3	24-45	Y	42.1466	36	1	1	4	1	.\4_T_Plot\PF\FvH4_6g30820.1--36--aly-MIR408-p5_2ss12CT17TG_degradome.jpg
aly-MIR408-p5_2ss12CT17TG	TCTCTCTCTCTTTCTCGCCCTC	FvH4_7g00540.1	-	-	-	-	-	3	22-43	Y	21.0733	34	2	0.5	3	1	.\4_T_Plot\PF\FvH4_7g00540.1--34--aly-MIR408-p5_2ss12CT17TG_degradome.jpg
aly-MIR408-p5_2ss12CT17TG	TCTCTCTCTCTTTCTCGCCCTC	MSTRG.14982.3	-	-	-	[S]Function unknown	FvH4_7g00540	3	13-34	Y	21.0733	25	2	0.5	3	1	.\4_T_Plot\PF\MSTRG.14982.3--25--aly-MIR408-p5_2ss12CT17TG_degradome.jpg
aly-MIR408-p5_2ss12CT17TG	TCTCTCTCTCTTTCTCGCCCTC	MSTRG.14982.4	-	-	-	[S]Function unknown	FvH4_7g00540	3	13-34	Y	21.0733	25	2	0.5	3	1	.\4_T_Plot\PF\MSTRG.14982.4--25--aly-MIR408-p5_2ss12CT17TG_degradome.jpg
aly-MIR408-p5_2ss12CT17TG	TCTCTCTCTCTTTCTCGCCCTC	MSTRG.14982.2	-	-	-	[S]Function unknown	FvH4_7g00540	3	17-38	Y	21.0733	29	2	0.5	3	1	.\4_T_Plot\PF\MSTRG.14982.2--29--aly-MIR408-p5_2ss12CT17TG_degradome.jpg
aly-MIR408-p5_2ss12CT17TG	TCTCTCTCTCTTTCTCGCCCTC	FvH4_5g13030.1	PREDICTED: H/ACA ribonucleoprotein complex subunit 2-like protein [Fragaria vesca subsp. vesca]	GO:0000469(cleavage involved in rRNA processing);GO:0000470(maturation of LSU-rRNA);GO:0006412(translation);GO:0022625(cytosolic large ribosomal subunit);GO:0031118(rRNA pseudouridine synthesis);GO:0031120(snRNA pseudouridine synthesis);GO:0031429(box H/ACA snoRNP complex);GO:0034513(box H/ACA snoRNA binding)	ko03008(Ribosome biogenesis in eukaryotes)	[J]Translation, ribosomal structure and biogenesis	FvH4_5g13030	3	66-87	Y	126.44	78	3	3	2	1	.\4_T_Plot\PF\FvH4_5g13030.1--78--aly-MIR408-p5_2ss12CT17TG_degradome.jpg
aly-MIR408-p5_2ss12CT17TG	TCTCTCTCTCTTTCTCGCCCTC	FvH4_5g17620.1	PREDICTED: nudix hydrolase 18, mitochondrial-like [Fragaria vesca subsp. vesca]	GO:0000210(NAD+ diphosphatase activity);GO:0005829(cytosol);GO:0009507(chloroplast);GO:0016787(hydrolase activity);GO:0046872(metal ion binding);GO:0047631(ADP-ribose diphosphatase activity)	-	[L]Replication, recombination and repair	FvH4_5g17620	3	324-345	Y	42.1466	336	3	1	3	1	.\4_T_Plot\PF\FvH4_5g17620.1--336--aly-MIR408-p5_2ss12CT17TG_degradome.jpg
aly-MIR408-p5_2ss12CT17TG	TCTCTCTCTCTTTCTCGCCCTC	MSTRG.10414.2	-	-	-	[L]Replication, recombination and repair	FvH4_5g17620	3	298-319	Y	42.1466	310	3	1	3	1	.\4_T_Plot\PF\MSTRG.10414.2--310--aly-MIR408-p5_2ss12CT17TG_degradome.jpg
aly-MIR408-p5_2ss12CT17TG	TCTCTCTCTCTTTCTCGCCCTC	MSTRG.10414.1	-	-	-	[S]Function unknown	FvH4_5g17620	3	314-335	Y	42.1466	326	3	1	3	1	.\4_T_Plot\PF\MSTRG.10414.1--326--aly-MIR408-p5_2ss12CT17TG_degradome.jpg
aly-MIR408-p5_2ss12CT17TG	TCTCTCTCTCTTTCTCGCCCTC	FvH4_5g09940.1	PREDICTED: calnexin homolog [Fragaria vesca subsp. vesca]	GO:0005509(calcium ion binding);GO:0005739(mitochondrion);GO:0005773(vacuole);GO:0005774(vacuolar membrane);GO:0005783(endoplasmic reticulum);GO:0005789(endoplasmic reticulum membrane);GO:0005794(Golgi apparatus);GO:0005886(plasma membrane);GO:0006457(protein folding);GO:0009505(plant-type cell wall);GO:0009506(plasmodesma);GO:0009507(chloroplast);GO:0016020(membrane);GO:0016021(integral componen…	ko04141(Protein processing in endoplasmic reticulum);ko04145(Phagosome)	[U]Intracellular trafficking, secretion, and vesicular transport	FvH4_5g09940	3	66-87	Y	42.1466	78	1	1	4	1	.\4_T_Plot\PF\FvH4_5g09940.1--78--aly-MIR408-p5_2ss12CT17TG_degradome.jpg
aly-MIR408-p5_2ss12CT17TG	TCTCTCTCTCTTTCTCGCCCTC	FvH4_4g33050.1	PREDICTED: uncharacterized protein LOC101309147 [Fragaria vesca subsp. vesca]	GO:0003674(molecular_function);GO:0005634(nucleus);GO:0005829(cytosol);GO:0008150(biological_process)	-	[L]Replication, recombination and repair	FvH4_4g33050	3	2650-2671	Y	42.1466	2662	2	1	2	1	.\4_T_Plot\PF\FvH4_4g33050.1--2662--aly-MIR408-p5_2ss12CT17TG_degradome.jpg
aly-MIR408-p5_2ss12CT17TG	TCTCTCTCTCTTTCTCGCCCTC	MSTRG.8918.1	-	-	-	[L]Replication, recombination and repair	FvH4_4g33050	3	2772-2793	Y	42.1466	2784	2	1	2	1	.\4_T_Plot\PF\MSTRG.8918.1--2784--aly-MIR408-p5_2ss12CT17TG_degradome.jpg
aly-miR824-3p	CCTTCTCATCGATGGTCTAGA	FvH4_2g41210.1	PREDICTED: probable phospholipid hydroperoxide glutathione peroxidase [Fragaria vesca subsp. vesca]	GO:0004602(glutathione peroxidase activity);GO:0006979(response to oxidative stress);GO:0009507(chloroplast);GO:0009535(chloroplast thylakoid membrane);GO:0009570(chloroplast stroma);GO:0009941(chloroplast envelope);GO:0047066(phospholipid-hydroperoxide glutathione peroxidase activity);GO:0055114(oxidation-reduction process)	ko00590(Arachidonic acid metabolism);ko00480(Glutathione metabolism)	[O]Posttranslational modification, protein turnover, chaperones	FvH4_2g41210	4	451-471	Y	42.1466	462	1	1	4	0.903782	.\4_T_Plot\PF\FvH4_2g41210.1--462--aly-miR824-3p_degradome.jpg
aly-miR824-3p	CCTTCTCATCGATGGTCTAGA	FvH4_3g08530.1	PREDICTED: receptor-like protein kinase HSL1 [Fragaria vesca subsp. vesca]	GO:0004674(protein serine/threonine kinase activity);GO:0005524(ATP binding);GO:0005886(plasma membrane);GO:0006468(protein phosphorylation);GO:0007169(transmembrane receptor protein tyrosine kinase signaling pathway);GO:0016021(integral component of membrane);GO:0016301(kinase activity);GO:0016310(phosphorylation)	ko04075(Plant hormone signal transduction)	[S]Function unknown	FvH4_3g08530	4	2927-2947	Y	84.2932	2938	2	2	2	0.922373	.\4_T_Plot\PF\FvH4_3g08530.1--2938--aly-miR824-3p_degradome.jpg
aqc-miR482a_2ss11TA20AT	TCTTGCCGACACCTCCCATTCC	MSTRG.5288.2	-	-	-	[U]Intracellular trafficking, secretion, and vesicular transport	FvH4_3g13850	4	1176-1197	Y	42.1466	1188	2	1	2	0.989953	.\4_T_Plot\PF\MSTRG.5288.2--1188--aqc-miR482a_2ss11TA20AT_degradome.jpg
aqc-miR482a_2ss11TA20AT	TCTTGCCGACACCTCCCATTCC	FvH4_3g13850.1	PREDICTED: nuclear-pore anchor [Fragaria vesca subsp. vesca]	GO:0005487(nucleocytoplasmic transporter activity);GO:0005643(nuclear pore);GO:0006913(nucleocytoplasmic transport);GO:0007094(mitotic spindle assembly checkpoint)	ko03013(RNA transport)	[U]Intracellular trafficking, secretion, and vesicular transport	FvH4_3g13850	4	1184-1205	Y	42.1466	1196	2	1	2	0.989953	.\4_T_Plot\PF\FvH4_3g13850.1--1196--aqc-miR482a_2ss11TA20AT_degradome.jpg
aqc-miR482a_2ss11TA20AT	TCTTGCCGACACCTCCCATTCC	FvH4_3g45170.1	PREDICTED: probable disease resistance protein At4g27220 [Fragaria vesca subsp. vesca]	GO:0005524(ATP binding);GO:0005739(mitochondrion);GO:0006952(defense response);GO:0043531(ADP binding)	ko04626(Plant-pathogen interaction)	[S]Function unknown	FvH4_3g45170	2	517-538	Y	126.44	529	3	3	1	0.00818718	.\4_T_Plot\PF\FvH4_3g45170.1--529--aqc-miR482a_2ss11TA20AT_degradome.jpg
aqc-miR482a_2ss11TA20AT	TCTTGCCGACACCTCCCATTCC	FvH4_3g42940.1	PREDICTED: probable disease resistance protein At4g27220 isoform X1 [Fragaria vesca subsp. vesca]	GO:0005524(ATP binding);GO:0005739(mitochondrion);GO:0006952(defense response);GO:0043531(ADP binding)	ko00564(Glycerophospholipid metabolism);ko00565(Ether lipid metabolism);ko04144(Endocytosis)	[S]Function unknown	FvH4_3g42940	2	1172-1193	Y	632.199	1184	15	15	0	0.012285	.\4_T_Plot\PF\FvH4_3g42940.1--1184--aqc-miR482a_2ss11TA20AT_degradome.jpg
aqc-miR482a_2ss11TA20AT	TCTTGCCGACACCTCCCATTCC	FvH4_3g43660.1	PREDICTED: probable disease resistance protein At4g27220 isoform X1 [Fragaria vesca subsp. vesca]	GO:0005515(protein binding);GO:0005524(ATP binding);GO:0005737(cytoplasm);GO:0005886(plasma membrane);GO:0006952(defense response);GO:0009626(plant-type hypersensitive response);GO:0016045(detection of bacterium);GO:0042742(defense response to bacterium);GO:0043531(ADP binding)	ko04626(Plant-pathogen interaction)	[S]Function unknown	FvH4_3g43660	2	4202-4223	Y	2739.53	4214	65	65	2	0.910166	.\4_T_Plot\PF\FvH4_3g43660.1--4214--aqc-miR482a_2ss11TA20AT_degradome.jpg
aqc-miR482a_2ss11TA20AT	TCTTGCCGACACCTCCCATTCC	FvH4_3g43630.1	PREDICTED: probable disease resistance protein At4g27220 isoform X1 [Fragaria vesca subsp. vesca]	GO:0005524(ATP binding);GO:0005739(mitochondrion);GO:0006952(defense response);GO:0043531(ADP binding)	ko04626(Plant-pathogen interaction)	[S]Function unknown	FvH4_3g43630	3	5224-5245	Y	66.7321	5236	3	1.58333	2	0.997301	.\4_T_Plot\PF\FvH4_3g43630.1--5236--aqc-miR482a_2ss11TA20AT_degradome.jpg
aqc-miR482a_2ss11TA20AT	TCTTGCCGACACCTCCCATTCC	FvH4_3g43850.1	PREDICTED: probable disease resistance protein At4g27220 isoform X1 [Fragaria vesca subsp. vesca]	GO:0005524(ATP binding);GO:0005739(mitochondrion);GO:0006952(defense response);GO:0043531(ADP binding)	ko00564(Glycerophospholipid metabolism);ko00565(Ether lipid metabolism);ko04144(Endocytosis)	[S]Function unknown	FvH4_3g43850	3.5	2106-2127	Y	252.879	2118	6	6	0	0.00299215	.\4_T_Plot\PF\FvH4_3g43850.1--2118--aqc-miR482a_2ss11TA20AT_degradome.jpg
aqc-miR482a_2ss11TA20AT	TCTTGCCGACACCTCCCATTCC	FvH4_3g43610.1	PREDICTED: probable disease resistance protein At4g27220 isoform X4 [Fragaria vesca subsp. vesca]	GO:0005515(protein binding)	ko04626(Plant-pathogen interaction)	[S]Function unknown	FvH4_3g43610	4	673-694	Y	5050.56	685	176	119.833	0	0.0233222	.\4_T_Plot\PF\FvH4_3g43610.1--685--aqc-miR482a_2ss11TA20AT_degradome.jpg
aqc-miR482a_2ss11TA20AT	TCTTGCCGACACCTCCCATTCC	FvH4_3g43650.1	PREDICTED: probable disease resistance protein At4g27220 [Fragaria vesca subsp. vesca]	GO:0005524(ATP binding);GO:0005634(nucleus);GO:0006952(defense response);GO:0043531(ADP binding)	ko04626(Plant-pathogen interaction)	[S]Function unknown	FvH4_3g43650	4	843-864	Y	158.05	855	9	3.75	2	0.989953	.\4_T_Plot\PF\FvH4_3g43650.1--855--aqc-miR482a_2ss11TA20AT_degradome.jpg
aqc-miR482a_2ss11TA20AT	TCTTGCCGACACCTCCCATTCC	FvH4_3g35890.1	PREDICTED: probable disease resistance protein At4g27220 [Fragaria vesca subsp. vesca]	GO:0005524(ATP binding);GO:0005739(mitochondrion);GO:0006952(defense response);GO:0043531(ADP binding)	ko04626(Plant-pathogen interaction)	[S]Function unknown	FvH4_3g35890	4	676-697	Y	1116.88	688	53	26.5	0	0.0233222	.\4_T_Plot\PF\FvH4_3g35890.1--688--aqc-miR482a_2ss11TA20AT_degradome.jpg
aqc-miR482a_2ss11TA20AT	TCTTGCCGACACCTCCCATTCC	FvH4_3g43390.1	PREDICTED: probable disease resistance protein At4g27220 isoform X2 [Fragaria vesca subsp. vesca]	GO:0005524(ATP binding);GO:0005739(mitochondrion);GO:0006952(defense response);GO:0043531(ADP binding)	ko04626(Plant-pathogen interaction)	[S]Function unknown	FvH4_3g43390	4	1139-1160	Y	1067.71	1151	54	25.3333	0	0.0233222	.\4_T_Plot\PF\FvH4_3g43390.1--1151--aqc-miR482a_2ss11TA20AT_degradome.jpg
aqc-miR482a_2ss11TA20AT	TCTTGCCGACACCTCCCATTCC	FvH4_7g06680.1	PREDICTED: disease resistance protein At4g27190-like [Fragaria vesca subsp. vesca]	GO:0005524(ATP binding);GO:0005634(nucleus);GO:0006952(defense response);GO:0043531(ADP binding)	ko00564(Glycerophospholipid metabolism);ko00565(Ether lipid metabolism);ko04144(Endocytosis)	[S]Function unknown	FvH4_7g06680	0	1167-1188	Y	6827.75	1179	162	162	0	0.00560293	.\4_T_Plot\PF\FvH4_7g06680.1--1179--aqc-miR482a_2ss11TA20AT_degradome.jpg
aqc-miR482a_2ss11TA20AT	TCTTGCCGACACCTCCCATTCC	FvH4_6g22460.1	-	-	-	-	-	3	529-549	Y	168.586	540	4	4	2	0.997301	.\4_T_Plot\PF\FvH4_6g22460.1--540--aqc-miR482a_2ss11TA20AT_degradome.jpg
aqc-MIR482c-p3_1ss6GA	ATGATAATGATGATGATGATGATT	FvH4_4g36790.1	PREDICTED: serine/threonine-protein kinase sepA-like [Fragaria vesca subsp. vesca]	GO:0004702(receptor signaling protein serine/threonine kinase activity);GO:0005737(cytoplasm)	ko04626(Plant-pathogen interaction)	[T]Signal transduction mechanisms	FvH4_4g36790	3	70-93	Y	84.2932	84	2	2	2	0.999948	.\4_T_Plot\PF\FvH4_4g36790.1--84--aqc-MIR482c-p3_1ss6GA_degradome.jpg
aqc-MIR482c-p5_1ss18TA	GATGATGATGATGATGAAGATT	FvH4_1g13400.1	PREDICTED: scarecrow-like protein 4 [Fragaria vesca subsp. vesca]	GO:0003700(transcription factor activity, sequence-specific DNA binding);GO:0005634(nucleus);GO:0006355(regulation of transcription, DNA-templated);GO:0043565(sequence-specific DNA binding)	ko04075(Plant hormone signal transduction)	[K]Transcription	FvH4_1g13400	2.5	403-424	Y	21.0733	415	1	0.5	4	1	.\4_T_Plot\PF\FvH4_1g13400.1--415--aqc-MIR482c-p5_1ss18TA_degradome.jpg
aqc-MIR482c-p5_1ss18TA	GATGATGATGATGATGAAGATT	MSTRG.904.1	-	-	-	[K]Transcription	FvH4_1g13400	2.5	527-548	Y	21.0733	539	1	0.5	4	1	.\4_T_Plot\PF\MSTRG.904.1--539--aqc-MIR482c-p5_1ss18TA_degradome.jpg
aqc-MIR482c-p5_1ss18TA	GATGATGATGATGATGAAGATT	MSTRG.1365.2	-	-	-	[S]Function unknown	FvH4_1g22150	4	3273-3295	Y	8.42932	3285	1	0.2	4	1	.\4_T_Plot\PF\MSTRG.1365.2--3285--aqc-MIR482c-p5_1ss18TA_degradome.jpg
aqc-MIR482c-p5_1ss18TA	GATGATGATGATGATGAAGATT	FvH4_1g22150.1	PREDICTED: E3 ubiquitin-protein ligase RKP [Fragaria vesca subsp. vesca]	GO:0005737(cytoplasm);GO:0008270(zinc ion binding)	ko00073(Cutin, suberine and wax biosynthesis)	[S]Function unknown	FvH4_1g22150	4	3343-3365	Y	8.42932	3355	1	0.2	4	1	.\4_T_Plot\PF\FvH4_1g22150.1--3355--aqc-MIR482c-p5_1ss18TA_degradome.jpg
aqc-MIR482c-p5_1ss18TA	GATGATGATGATGATGAAGATT	FvH4_2g38970.1	PREDICTED: floral homeotic protein PMADS 1 [Fragaria vesca subsp. vesca]	GO:0005515(protein binding)	ko03060(Protein export)	[K]Transcription	FvH4_2g38970	2	832-852	Y	421.466	843	10	10	2	1	.\4_T_Plot\PF\FvH4_2g38970.1--843--aqc-MIR482c-p5_1ss18TA_degradome.jpg
aqc-MIR482c-p5_1ss18TA	GATGATGATGATGATGAAGATT	MSTRG.5398.3	-	-	-	[S]Function unknown	FvH4_3g15770	4	1144-1165	Y	56.1954	1156	4	1.33333	2	1	.\4_T_Plot\PF\MSTRG.5398.3--1156--aqc-MIR482c-p5_1ss18TA_degradome.jpg
aqc-MIR482c-p5_1ss18TA	GATGATGATGATGATGAAGATT	MSTRG.5398.2	-	-	-	[S]Function unknown	FvH4_3g15770	4	1158-1179	Y	56.1954	1170	4	1.33333	2	1	.\4_T_Plot\PF\MSTRG.5398.2--1170--aqc-MIR482c-p5_1ss18TA_degradome.jpg
aqc-MIR482c-p5_1ss18TA	GATGATGATGATGATGAAGATT	FvH4_3g15770.1	PREDICTED: serine/arginine-rich splicing factor SR45 [Fragaria vesca subsp. vesca]	GO:0000166(nucleotide binding);GO:0000184(nuclear-transcribed mRNA catabolic process, nonsense-mediated decay);GO:0000381(regulation of alternative mRNA splicing, via spliceosome);GO:0003730(mRNA 3'-UTR binding);GO:0005654(nucleoplasm);GO:0005737(cytoplasm);GO:0043065(positive regulation of apoptotic process);GO:0048025(negative regulation of mRNA splicing, via spliceosome);GO:0061574(ASAP comple…	ko03013(RNA transport);ko03015(mRNA surveillance pathway)	[S]Function unknown	FvH4_3g15770	4	1164-1185	Y	56.1954	1176	4	1.33333	2	1	.\4_T_Plot\PF\FvH4_3g15770.1--1176--aqc-MIR482c-p5_1ss18TA_degradome.jpg
aqc-MIR482c-p5_1ss18TA	GATGATGATGATGATGAAGATT	MSTRG.4608.1	-	-	-	[S]Function unknown	FvH4_3g02570	4	580-601	Y	84.2932	592	2	2	2	1	.\4_T_Plot\PF\MSTRG.4608.1--592--aqc-MIR482c-p5_1ss18TA_degradome.jpg
aqc-MIR482c-p5_1ss18TA	GATGATGATGATGATGAAGATT	FvH4_4g21760.1	PREDICTED: uncharacterized protein LOC101300714 [Fragaria vesca subsp. vesca]	GO:0003674(molecular_function);GO:0008150(biological_process)	-	[S]Function unknown	FvH4_4g21760	2	174-195	Y	42.1466	186	1	1	4	1	.\4_T_Plot\PF\FvH4_4g21760.1--186--aqc-MIR482c-p5_1ss18TA_degradome.jpg
aqc-MIR482c-p5_1ss18TA	GATGATGATGATGATGAAGATT	MSTRG.7431.1	-	-	-	[U]Intracellular trafficking, secretion, and vesicular transport	FvH4_4g06260	3	195-215	Y	84.2932	206	4	2	2	1	.\4_T_Plot\PF\MSTRG.7431.1--206--aqc-MIR482c-p5_1ss18TA_degradome.jpg
aqc-MIR482c-p5_1ss18TA	GATGATGATGATGATGAAGATT	FvH4_4g06260.1	-	-	-	-	-	3	148-168	Y	84.2932	159	4	2	2	1	.\4_T_Plot\PF\FvH4_4g06260.1--159--aqc-MIR482c-p5_1ss18TA_degradome.jpg
aqc-MIR482c-p5_1ss18TA	GATGATGATGATGATGAAGATT	FvH4_4g06310.1	-	-	-	-	-	4	491-512	Y	42.1466	503	1	1	4	1	.\4_T_Plot\PF\FvH4_4g06310.1--503--aqc-MIR482c-p5_1ss18TA_degradome.jpg
aqc-MIR482c-p5_1ss18TA	GATGATGATGATGATGAAGATT	FvH4_6g05240.1	PREDICTED: phosphoglycerate mutase-like protein AT74H [Fragaria vesca subsp. vesca]	GO:0005829(cytosol);GO:0050278(sedoheptulose-bisphosphatase activity)	-	[T]Signal transduction mechanisms	FvH4_6g05240	2.5	162-183	Y	63.2199	174	3	1.5	2	1	.\4_T_Plot\PF\FvH4_6g05240.1--174--aqc-MIR482c-p5_1ss18TA_degradome.jpg
aqc-MIR482c-p5_1ss18TA	GATGATGATGATGATGAAGATT	MSTRG.12028.1	-	-	-	[T]Signal transduction mechanisms	FvH4_6g05250	2.5	162-183	Y	63.2199	174	3	1.5	2	1	.\4_T_Plot\PF\MSTRG.12028.1--174--aqc-MIR482c-p5_1ss18TA_degradome.jpg
aqc-MIR482c-p5_1ss18TA	GATGATGATGATGATGAAGATT	MSTRG.15202.3	-	-	-	[S]Function unknown	FvH4_7g04730	4	3153-3175	Y	8.42932	3165	1	0.2	4	1	.\4_T_Plot\PF\MSTRG.15202.3--3165--aqc-MIR482c-p5_1ss18TA_degradome.jpg
aqc-MIR482c-p5_1ss18TA	GATGATGATGATGATGAAGATT	FvH4_7g04730.1	PREDICTED: LOW QUALITY PROTEIN: E3 ubiquitin-protein ligase RKP-like [Fragaria vesca subsp. vesca]	GO:0005737(cytoplasm);GO:0008270(zinc ion binding)	-	[S]Function unknown	FvH4_7g04730	4	3294-3316	Y	8.42932	3306	1	0.2	4	1	.\4_T_Plot\PF\FvH4_7g04730.1--3306--aqc-MIR482c-p5_1ss18TA_degradome.jpg
aqc-MIR482c-p5_1ss18TA	GATGATGATGATGATGAAGATT	MSTRG.15202.2	-	-	-	[S]Function unknown	FvH4_7g04730	4	3161-3183	Y	8.42932	3173	1	0.2	4	1	.\4_T_Plot\PF\MSTRG.15202.2--3173--aqc-MIR482c-p5_1ss18TA_degradome.jpg
aqc-MIR482c-p5_1ss18TA	GATGATGATGATGATGAAGATT	FvH4_7g22800.1	-	-	-	-	-	4	50-70	Y	21.0733	61	1	0.5	4	1	.\4_T_Plot\PF\FvH4_7g22800.1--61--aqc-MIR482c-p5_1ss18TA_degradome.jpg
aqc-MIR482c-p5_1ss18TA	GATGATGATGATGATGAAGATT	MSTRG.16314.1	-	-	-	[S]Function unknown	FvH4_7g22800	4	145-165	Y	21.0733	156	1	0.5	4	1	.\4_T_Plot\PF\MSTRG.16314.1--156--aqc-MIR482c-p5_1ss18TA_degradome.jpg
aqc-MIR482c-p5_1ss18TA	GATGATGATGATGATGAAGATT	FvH4_6g45520.1	PREDICTED: transmembrane protein 33 homolog [Fragaria vesca subsp. vesca]	GO:0003674(molecular_function);GO:0005739(mitochondrion);GO:0005783(endoplasmic reticulum);GO:0008150(biological_process);GO:0009506(plasmodesma);GO:0016020(membrane);GO:0016021(integral component of membrane)	-	[S]Function unknown	FvH4_6g45520	3	355-376	Y	42.1466	367	1	1	4	1	.\4_T_Plot\PF\FvH4_6g45520.1--367--aqc-MIR482c-p5_1ss18TA_degradome.jpg
aqc-MIR482c-p5_1ss18TA	GATGATGATGATGATGAAGATT	FvH4_5g10520.1	PREDICTED: uncharacterized protein LOC101297897 [Fragaria vesca subsp. vesca]	GO:0005739(mitochondrion);GO:0005773(vacuole);GO:0008150(biological_process);GO:0008289(lipid binding);GO:0016021(integral component of membrane)	-	[S]Function unknown	FvH4_5g10520	3	407-428	Y	84.2932	419	2	2	3	0.865848	.\4_T_Plot\PF\FvH4_5g10520.1--419--aqc-MIR482c-p5_1ss18TA_degradome.jpg
aqc-MIR482c-p5_1ss18TA	GATGATGATGATGATGAAGATT	FvH4_5g19040.1	PREDICTED: WAT1-related protein At5g47470 [Fragaria vesca subsp. vesca]	GO:0005886(plasma membrane);GO:0006810(transport);GO:0022857(transmembrane transporter activity)	ko01200(Carbon metabolism);ko01230(Biosynthesis of amino acids);ko00010(Glycolysis / Gluconeogenesis);ko00030(Pentose phosphate pathway);ko00051(Fructose and mannose metabolism);ko00710(Carbon fixation in photosynthetic organisms)	[S]Function unknown	FvH4_5g19040	3.5	1474-1495	Y	126.44	1486	3	3	2	1	.\4_T_Plot\PF\FvH4_5g19040.1--1486--aqc-MIR482c-p5_1ss18TA_degradome.jpg
aqc-MIR482c-p5_1ss18TA	GATGATGATGATGATGAAGATT	FvH4_5g19800.1	-	-	-	-	-	4	134-155	Y	42.1466	146	1	1	4	1	.\4_T_Plot\PF\FvH4_5g19800.1--146--aqc-MIR482c-p5_1ss18TA_degradome.jpg
ata-miR2118b-5p_L+2R-2	TCTTCCCGATGCCTCCCATTCC	FvH4_2g02050.1	PREDICTED: TMV resistance protein N-like isoform X1 [Fragaria vesca subsp. vesca]	GO:0005515(protein binding)	ko03040(Spliceosome);ko04141(Protein processing in endoplasmic reticulum);ko04144(Endocytosis)	[S]Function unknown	FvH4_2g02050	3.5	854-875	Y	864.005	866	41	20.5	0	0.0178191	.\4_T_Plot\PF\FvH4_2g02050.1--866--ata-miR2118b-5p_L+2R-2_degradome.jpg
ata-miR2118b-5p_L+2R-2	TCTTCCCGATGCCTCCCATTCC	MSTRG.1995.1	-	-	-	[S]Function unknown	FvH4_2g02050	3.5	1005-1026	Y	864.005	1017	41	20.5	0	0.0178191	.\4_T_Plot\PF\MSTRG.1995.1--1017--ata-miR2118b-5p_L+2R-2_degradome.jpg
ata-miR2118b-5p_L+2R-2	TCTTCCCGATGCCTCCCATTCC	FvH4_2g36800.1	PREDICTED: uncharacterized protein LOC101313961 [Fragaria vesca subsp. vesca]	GO:0005524(ATP binding);GO:0005739(mitochondrion);GO:0006952(defense response);GO:0043531(ADP binding)	ko04626(Plant-pathogen interaction)	[S]Function unknown	FvH4_2g36800	2	702-723	Y	42.1466	714	1	1	4	0.770436	.\4_T_Plot\PF\FvH4_2g36800.1--714--ata-miR2118b-5p_L+2R-2_degradome.jpg
ata-miR2118b-5p_L+2R-2	TCTTCCCGATGCCTCCCATTCC	FvH4_2g17400.1	PREDICTED: probable disease resistance protein At4g27220 isoform X1 [Fragaria vesca subsp. vesca]	-	ko04626(Plant-pathogen interaction)	[S]Function unknown	FvH4_2g17400	4	787-808	Y	2233.77	799	262	53	0	0.0485984	.\4_T_Plot\PF\FvH4_2g17400.1--799--ata-miR2118b-5p_L+2R-2_degradome.jpg
ata-miR2118b-5p_L+2R-2	TCTTCCCGATGCCTCCCATTCC	FvH4_3g45170.1	PREDICTED: probable disease resistance protein At4g27220 [Fragaria vesca subsp. vesca]	GO:0005524(ATP binding);GO:0005739(mitochondrion);GO:0006952(defense response);GO:0043531(ADP binding)	ko04626(Plant-pathogen interaction)	[S]Function unknown	FvH4_3g45170	3	517-538	Y	126.44	529	3	3	1	0.024361	.\4_T_Plot\PF\FvH4_3g45170.1--529--ata-miR2118b-5p_L+2R-2_degradome.jpg
ata-miR2118b-5p_L+2R-2	TCTTCCCGATGCCTCCCATTCC	FvH4_3g42940.1	PREDICTED: probable disease resistance protein At4g27220 isoform X1 [Fragaria vesca subsp. vesca]	GO:0005524(ATP binding);GO:0005739(mitochondrion);GO:0006952(defense response);GO:0043531(ADP binding)	ko00564(Glycerophospholipid metabolism);ko00565(Ether lipid metabolism);ko04144(Endocytosis)	[S]Function unknown	FvH4_3g42940	3	1172-1193	Y	632.199	1184	15	15	0	0.0364042	.\4_T_Plot\PF\FvH4_3g42940.1--1184--ata-miR2118b-5p_L+2R-2_degradome.jpg
ata-miR2118b-5p_L+2R-2	TCTTCCCGATGCCTCCCATTCC	FvH4_3g43660.1	PREDICTED: probable disease resistance protein At4g27220 isoform X1 [Fragaria vesca subsp. vesca]	GO:0005515(protein binding);GO:0005524(ATP binding);GO:0005737(cytoplasm);GO:0005886(plasma membrane);GO:0006952(defense response);GO:0009626(plant-type hypersensitive response);GO:0016045(detection of bacterium);GO:0042742(defense response to bacterium);GO:0043531(ADP binding)	ko04626(Plant-pathogen interaction)	[S]Function unknown	FvH4_3g43660	3	4202-4223	Y	2739.53	4214	65	65	2	0.999275	.\4_T_Plot\PF\FvH4_3g43660.1--4214--ata-miR2118b-5p_L+2R-2_degradome.jpg
ata-miR2118b-5p_L+2R-2	TCTTCCCGATGCCTCCCATTCC	FvH4_3g43950.1	PREDICTED: probable disease resistance protein At4g27220 isoform X1 [Fragaria vesca subsp. vesca]	GO:0005524(ATP binding);GO:0005739(mitochondrion);GO:0006952(defense response);GO:0043531(ADP binding)	ko00564(Glycerophospholipid metabolism);ko00565(Ether lipid metabolism);ko04144(Endocytosis)	[S]Function unknown	FvH4_3g43950	3	1049-1070	Y	463.612	1061	11	11	0	0.0364042	.\4_T_Plot\PF\FvH4_3g43950.1--1061--ata-miR2118b-5p_L+2R-2_degradome.jpg
ata-miR2118b-5p_L+2R-2	TCTTCCCGATGCCTCCCATTCC	FvH4_3g45730.1	PREDICTED: probable disease resistance protein At4g27220 [Fragaria vesca subsp. vesca]	GO:0005524(ATP binding);GO:0005634(nucleus);GO:0006952(defense response);GO:0043531(ADP binding)	ko00564(Glycerophospholipid metabolism);ko00565(Ether lipid metabolism);ko04144(Endocytosis)	[S]Function unknown	FvH4_3g45730	4	1260-1281	Y	457.29	1272	13	10.85	2	0.999939	.\4_T_Plot\PF\FvH4_3g45730.1--1272--ata-miR2118b-5p_L+2R-2_degradome.jpg
ata-miR2118b-5p_L+2R-2	TCTTCCCGATGCCTCCCATTCC	FvH4_3g44680.1	PREDICTED: probable disease resistance protein At4g27220 isoform X2 [Fragaria vesca subsp. vesca]	GO:0005524(ATP binding);GO:0005886(plasma membrane);GO:0006952(defense response);GO:0016021(integral component of membrane);GO:0043531(ADP binding)	ko00564(Glycerophospholipid metabolism);ko00565(Ether lipid metabolism);ko04144(Endocytosis)	[S]Function unknown	FvH4_3g44680	4	3573-3594	Y	347.709	3585	11	8.25	2	0.999939	.\4_T_Plot\PF\FvH4_3g44680.1--3585--ata-miR2118b-5p_L+2R-2_degradome.jpg
ata-miR2118b-5p_L+2R-2	TCTTCCCGATGCCTCCCATTCC	MSTRG.11611.5	-	-	-	[S]Function unknown	FvH4_5g38680	3	920-941	Y	1140.77	932	82	27.0667	0	0.0364042	.\4_T_Plot\PF\MSTRG.11611.5--932--ata-miR2118b-5p_L+2R-2_degradome.jpg
ata-miR2118b-5p_L+2R-2	TCTTCCCGATGCCTCCCATTCC	FvH4_5g38680.1	PREDICTED: TMV resistance protein N-like isoform X2 [Fragaria vesca subsp. vesca]	GO:0005515(protein binding)	ko03040(Spliceosome);ko04141(Protein processing in endoplasmic reticulum);ko04144(Endocytosis)	[S]Function unknown	FvH4_5g38680	3	1081-1102	Y	1140.77	1093	82	27.0667	0	0.0364042	.\4_T_Plot\PF\FvH4_5g38680.1--1093--ata-miR2118b-5p_L+2R-2_degradome.jpg
ata-miR2118b-5p_L+2R-2	TCTTCCCGATGCCTCCCATTCC	MSTRG.11611.4	-	-	-	[S]Function unknown	FvH4_5g38560	3	918-939	Y	16.8586	930	2	0.4	3	0.545776	.\4_T_Plot\PF\MSTRG.11611.4--930--ata-miR2118b-5p_L+2R-2_degradome.jpg
ata-miR2118b-5p_L+2R-2	TCTTCCCGATGCCTCCCATTCC	FvH4_5g38560.1	PREDICTED: uncharacterized protein LOC101295301 [Fragaria vesca subsp. vesca]	GO:0005515(protein binding)	ko03040(Spliceosome);ko04141(Protein processing in endoplasmic reticulum);ko04144(Endocytosis)	[S]Function unknown	FvH4_5g38560	3	908-929	Y	16.8586	920	2	0.4	2	0.999275	.\4_T_Plot\PF\FvH4_5g38560.1--920--ata-miR2118b-5p_L+2R-2_degradome.jpg
ata-miR2118b-5p_L+2R-2	TCTTCCCGATGCCTCCCATTCC	FvH4_5g27640.1	PREDICTED: probable disease resistance protein At4g27220 [Fragaria vesca subsp. vesca]	GO:0005524(ATP binding);GO:0005739(mitochondrion);GO:0006952(defense response);GO:0043531(ADP binding)	ko04626(Plant-pathogen interaction)	[S]Function unknown	FvH4_5g27640	3.5	969-990	Y	1116.88	981	53	26.5	0	0.0178191	.\4_T_Plot\PF\FvH4_5g27640.1--981--ata-miR2118b-5p_L+2R-2_degradome.jpg
ata-miR2118b-5p_L+2R-2	TCTTCCCGATGCCTCCCATTCC	FvH4_6g02730.1	PREDICTED: uncharacterized protein LOC101311209 isoform X2 [Fragaria vesca subsp. vesca]	GO:0005524(ATP binding);GO:0005739(mitochondrion);GO:0006952(defense response);GO:0043531(ADP binding)	ko04626(Plant-pathogen interaction)	[S]Function unknown	FvH4_6g02730	4	1114-1135	Y	2216.21	1126	262	52.5833	0	0.0485984	.\4_T_Plot\PF\FvH4_6g02730.1--1126--ata-miR2118b-5p_L+2R-2_degradome.jpg
ata-miR2118b-5p_L+2R-2	TCTTCCCGATGCCTCCCATTCC	FvH4_6g02820.1	PREDICTED: probable disease resistance protein At4g27220 isoform X1 [Fragaria vesca subsp. vesca]	GO:0005524(ATP binding);GO:0005739(mitochondrion);GO:0006952(defense response);GO:0043531(ADP binding)	ko04626(Plant-pathogen interaction)	[S]Function unknown	FvH4_6g02820	4	1144-1165	Y	2216.21	1156	262	52.5833	0	0.0485984	.\4_T_Plot\PF\FvH4_6g02820.1--1156--ata-miR2118b-5p_L+2R-2_degradome.jpg
ata-miR2118b-5p_L+2R-2	TCTTCCCGATGCCTCCCATTCC	FvH4_6g02760.1	PREDICTED: probable disease resistance protein At4g27220 isoform X1 [Fragaria vesca subsp. vesca]	GO:0005524(ATP binding);GO:0005739(mitochondrion);GO:0006952(defense response);GO:0043531(ADP binding)	ko04626(Plant-pathogen interaction)	[S]Function unknown	FvH4_6g02760	4	1144-1165	Y	2216.21	1156	262	52.5833	0	0.0485984	.\4_T_Plot\PF\FvH4_6g02760.1--1156--ata-miR2118b-5p_L+2R-2_degradome.jpg
ata-miR2118b-5p_L+2R-2	TCTTCCCGATGCCTCCCATTCC	MSTRG.11616.1	-	-	-	[S]Function unknown	FvH4_5g38600	4	54-75	Y	1182.91	66	83	28.0667	0	0.0485984	.\4_T_Plot\PF\MSTRG.11616.1--66--ata-miR2118b-5p_L+2R-2_degradome.jpg
ata-miR2118b-5p_L+2R-2	TCTTCCCGATGCCTCCCATTCC	FvH4_7g06680.1	PREDICTED: disease resistance protein At4g27190-like [Fragaria vesca subsp. vesca]	GO:0005524(ATP binding);GO:0005634(nucleus);GO:0006952(defense response);GO:0043531(ADP binding)	ko00564(Glycerophospholipid metabolism);ko00565(Ether lipid metabolism);ko04144(Endocytosis)	[S]Function unknown	FvH4_7g06680	4	1167-1188	Y	6827.75	1179	162	162	0	0.0485984	.\4_T_Plot\PF\FvH4_7g06680.1--1179--ata-miR2118b-5p_L+2R-2_degradome.jpg
ata-miR2118b-5p_L+2R-2	TCTTCCCGATGCCTCCCATTCC	FvH4_7g01950.1	PREDICTED: putative disease resistance RPP13-like protein 1 isoform X1 [Fragaria vesca subsp. vesca]	GO:0005515(protein binding);GO:0005524(ATP binding);GO:0005576(extracellular region);GO:0006952(defense response);GO:0043531(ADP binding)	ko03040(Spliceosome)	[S]Function unknown	FvH4_7g01950	2.5	616-637	Y	758.638	628	18	18	0	0.00373879	.\4_T_Plot\PF\FvH4_7g01950.1--628--ata-miR2118b-5p_L+2R-2_degradome.jpg
ata-miR2118b-5p_L+2R-2	TCTTCCCGATGCCTCCCATTCC	FvH4_6g29480.1	PREDICTED: putative disease resistance protein RGA3 [Fragaria vesca subsp. vesca]	GO:0005515(protein binding);GO:0005524(ATP binding);GO:0005576(extracellular region);GO:0006952(defense response);GO:0043531(ADP binding)	ko03040(Spliceosome)	[S]Function unknown	FvH4_6g29480	3.5	640-661	Y	63.2199	652	3	1.5	2	0.969958	.\4_T_Plot\PF\FvH4_6g29480.1--652--ata-miR2118b-5p_L+2R-2_degradome.jpg
ata-miR2118b-5p_L+2R-2	TCTTCCCGATGCCTCCCATTCC	FvH4_6g30330.1	PREDICTED: putative disease resistance protein RGA3 [Fragaria vesca subsp. vesca]	GO:0005515(protein binding);GO:0005524(ATP binding);GO:0005576(extracellular region);GO:0006952(defense response);GO:0043531(ADP binding)	ko03040(Spliceosome)	[S]Function unknown	FvH4_6g30330	3.5	742-763	Y	105.366	754	4	2.5	0	0.0178191	.\4_T_Plot\PF\FvH4_6g30330.1--754--ata-miR2118b-5p_L+2R-2_degradome.jpg
ata-miR2118b-5p_L+2R-2	TCTTCCCGATGCCTCCCATTCC	FvH4_6g52370.1	PREDICTED: probable disease resistance protein At4g27220 [Fragaria vesca subsp. vesca]	GO:0005524(ATP binding);GO:0005739(mitochondrion);GO:0006952(defense response);GO:0043531(ADP binding)	ko00564(Glycerophospholipid metabolism);ko00565(Ether lipid metabolism);ko04144(Endocytosis)	[S]Function unknown	FvH4_6g52370	4	1340-1361	Y	42.1466	1352	1	1	4	0.999863	.\4_T_Plot\PF\FvH4_6g52370.1--1352--ata-miR2118b-5p_L+2R-2_degradome.jpg
ata-miR2118b-5p_L+2R-2	TCTTCCCGATGCCTCCCATTCC	FvH4_5g22710.1	PREDICTED: disease resistance protein RPM1-like [Fragaria vesca subsp. vesca]	GO:0000166(nucleotide binding);GO:0005515(protein binding);GO:0005524(ATP binding);GO:0005886(plasma membrane);GO:0006952(defense response);GO:0009626(plant-type hypersensitive response);GO:0012505(endomembrane system);GO:0043531(ADP binding)	ko04626(Plant-pathogen interaction)	[S]Function unknown	FvH4_5g22710	4	565-586	Y	168.586	577	4	4	0	0.0485984	.\4_T_Plot\PF\FvH4_5g22710.1--577--ata-miR2118b-5p_L+2R-2_degradome.jpg
ath-miR156a-5p_L+2	TCTGACAGAAGAGAGTGAGCAC	MSTRG.8371.2	-	-	-	[K]Transcription	FvH4_4g23650	4	1351-1372	Y	42.1466	1363	2	1	2	0.993974	.\4_T_Plot\PF\MSTRG.8371.2--1363--ath-miR156a-5p_L+2_degradome.jpg
ath-miR156a-5p_L+2	TCTGACAGAAGAGAGTGAGCAC	FvH4_4g23650.1	PREDICTED: squamosa promoter-binding-like protein 12 [Fragaria vesca subsp. vesca]	GO:0003677(DNA binding);GO:0003700(transcription factor activity, sequence-specific DNA binding);GO:0005634(nucleus);GO:0006351(transcription, DNA-templated);GO:0006355(regulation of transcription, DNA-templated);GO:0044212(transcription regulatory region DNA binding);GO:0046872(metal ion binding);GO:0048510(regulation of timing of transition from vegetative to reproductive phase);GO:0048653(anth…	ko04075(Plant hormone signal transduction)	[K]Transcription	FvH4_4g23650	4	1638-1659	Y	42.1466	1650	2	1	2	0.993974	.\4_T_Plot\PF\FvH4_4g23650.1--1650--ath-miR156a-5p_L+2_degradome.jpg
ath-miR159b-5p_R-2_1ss10GT	GAGCTCCTTTAAGTTCAAT	FvH4_3g05230.1	PREDICTED: F-box protein At5g46170 [Fragaria vesca subsp. vesca]	GO:0003674(molecular_function);GO:0005634(nucleus);GO:0010286(heat acclimation)	-	[S]Function unknown	FvH4_3g05230	4	1114-1132	Y	421.466	1123	10	10	2	1	.\4_T_Plot\PF\FvH4_3g05230.1--1123--ath-miR159b-5p_R-2_1ss10GT_degradome.jpg
ath-miR159b-5p_R-2_1ss10GT	GAGCTCCTTTAAGTTCAAT	FvH4_4g07770.1	PREDICTED: nifU-like protein 3, chloroplastic [Fragaria vesca subsp. vesca]	GO:0005198(structural molecule activity);GO:0005506(iron ion binding);GO:0009507(chloroplast);GO:0009570(chloroplast stroma);GO:0009658(chloroplast organization);GO:0016226(iron-sulfur cluster assembly);GO:0051536(iron-sulfur cluster binding)	-	[O]Posttranslational modification, protein turnover, chaperones	FvH4_4g07770	3.5	436-455	Y	84.2932	446	2	2	2	0.997097	.\4_T_Plot\PF\FvH4_4g07770.1--446--ath-miR159b-5p_R-2_1ss10GT_degradome.jpg
ath-miR159b-5p_R-2_1ss10GT	GAGCTCCTTTAAGTTCAAT	MSTRG.6759.2	-	-	-	[O]Posttranslational modification, protein turnover, chaperones	FvH4_3g40820	4	339-358	Y	63.2199	349	3	1.5	2	1	.\4_T_Plot\PF\MSTRG.6759.2--349--ath-miR159b-5p_R-2_1ss10GT_degradome.jpg
ath-miR159b-5p_R-2_1ss10GT	GAGCTCCTTTAAGTTCAAT	FvH4_3g40820.1	PREDICTED: ubiquitin-conjugating enzyme E2-17 kDa [Fragaria vesca subsp. vesca]	GO:0004842(ubiquitin-protein transferase activity);GO:0016567(protein ubiquitination)	ko04141(Protein processing in endoplasmic reticulum);ko04120(Ubiquitin mediated proteolysis)	[O]Posttranslational modification, protein turnover, chaperones	FvH4_3g40820	4	221-240	Y	63.2199	231	3	1.5	2	1	.\4_T_Plot\PF\FvH4_3g40820.1--231--ath-miR159b-5p_R-2_1ss10GT_degradome.jpg
ath-miR159b-5p_R-2_1ss10GT	GAGCTCCTTTAAGTTCAAT	MSTRG.14824.1	-	-	-	[S]Function unknown	FvH4_6g52800	3	707-725	Y	21.0733	716	1	0.5	4	0.985214	.\4_T_Plot\PF\MSTRG.14824.1--716--ath-miR159b-5p_R-2_1ss10GT_degradome.jpg
ath-miR159b-5p_R-2_1ss10GT	GAGCTCCTTTAAGTTCAAT	FvH4_6g52800.1	PREDICTED: uncharacterized protein LOC101300836 [Fragaria vesca subsp. vesca]	GO:0005737(cytoplasm);GO:0008150(biological_process)	-	[S]Function unknown	FvH4_6g52800	3	1370-1388	Y	21.0733	1379	1	0.5	4	0.985214	.\4_T_Plot\PF\FvH4_6g52800.1--1379--ath-miR159b-5p_R-2_1ss10GT_degradome.jpg
ath-miR159b-5p_R-2_1ss10GT	GAGCTCCTTTAAGTTCAAT	FvH4_4g33330.1	PREDICTED: ubiquitin carboxyl-terminal hydrolase isozyme L5 [Fragaria vesca subsp. vesca]	GO:0004843(thiol-dependent ubiquitin-specific protease activity);GO:0005737(cytoplasm);GO:0016579(protein deubiquitination)	-	[O]Posttranslational modification, protein turnover, chaperones	FvH4_4g33330	2.5	814-831	Y	126.44	823	3	3	2	0.946118	.\4_T_Plot\PF\FvH4_4g33330.1--823--ath-miR159b-5p_R-2_1ss10GT_degradome.jpg
ath-miR393a-5p_R+1_2ss21CT22CT	TCCAAAGGGATCGCATTGATTTT	FvH4_2g24840.1	PREDICTED: protein TRANSPORT INHIBITOR RESPONSE 1-like [Fragaria vesca subsp. vesca]	GO:0000822(inositol hexakisphosphate binding);GO:0009734(auxin-activated signaling pathway)	ko04075(Plant hormone signal transduction)	[S]Function unknown	FvH4_2g24840	2.5	1786-1808	Y	37847.6	1799	898	898	0	0.00746359	.\4_T_Plot\PF\FvH4_2g24840.1--1799--ath-miR393a-5p_R+1_2ss21CT22CT_degradome.jpg
ath-miR393a-5p_R+1_2ss21CT22CT	TCCAAAGGGATCGCATTGATTTT	FvH4_6g54140.1	PREDICTED: protein AUXIN SIGNALING F-BOX 2 [Fragaria vesca subsp. vesca]	GO:0000822(inositol hexakisphosphate binding);GO:0009734(auxin-activated signaling pathway)	ko04075(Plant hormone signal transduction)	[S]Function unknown	FvH4_6g54140	2.5	2259-2281	Y	141360	2272	3354	3354	0	0.00746359	.\4_T_Plot\PF\FvH4_6g54140.1--2272--ath-miR393a-5p_R+1_2ss21CT22CT_degradome.jpg
ath-MIR5021-p3_2ss3AT20AG	TGTGAAGAAGAAGAAGAAAGG	FvH4_1g06300.1	PREDICTED: protein IQ-DOMAIN 14-like [Fragaria vesca subsp. vesca]	GO:0005516(calmodulin binding);GO:0005794(Golgi apparatus);GO:0008150(biological_process)	-	[S]Function unknown	FvH4_1g06300	2.5	157-177	Y	126.44	168	3	3	2	1	.\4_T_Plot\PF\FvH4_1g06300.1--168--ath-MIR5021-p3_2ss3AT20AG_degradome.jpg
ath-MIR5021-p3_2ss3AT20AG	TGTGAAGAAGAAGAAGAAAGG	FvH4_1g03040.1	PREDICTED: axial regulator YABBY 5 isoform X2 [Fragaria vesca subsp. vesca]	GO:0003677(DNA binding);GO:0003700(transcription factor activity, sequence-specific DNA binding);GO:0005515(protein binding);GO:0005634(nucleus);GO:0006355(regulation of transcription, DNA-templated);GO:0009944(polarity specification of adaxial/abaxial axis);GO:0046872(metal ion binding);GO:1902183(regulation of shoot apical meristem development);GO:2000024(regulation of leaf development)	-	[K]Transcription	FvH4_1g03040	3.5	933-954	Y	21.0733	945	1	0.5	4	1	.\4_T_Plot\PF\FvH4_1g03040.1--945--ath-MIR5021-p3_2ss3AT20AG_degradome.jpg
ath-MIR5021-p3_2ss3AT20AG	TGTGAAGAAGAAGAAGAAAGG	MSTRG.206.1	-	-	-	[K]Transcription	FvH4_1g03040	3.5	957-978	Y	21.0733	969	1	0.5	4	1	.\4_T_Plot\PF\MSTRG.206.1--969--ath-MIR5021-p3_2ss3AT20AG_degradome.jpg
ath-MIR5021-p3_2ss3AT20AG	TGTGAAGAAGAAGAAGAAAGG	FvH4_1g08840.1	PREDICTED: subtilisin-like protease [Fragaria vesca subsp. vesca]	GO:0004252(serine-type endopeptidase activity);GO:0005618(cell wall)	ko04144(Endocytosis)	[O]Posttranslational modification, protein turnover, chaperones	FvH4_1g08840	3.5	86-106	Y	21.0733	97	1	0.5	4	1	.\4_T_Plot\PF\FvH4_1g08840.1--97--ath-MIR5021-p3_2ss3AT20AG_degradome.jpg
ath-MIR5021-p3_2ss3AT20AG	TGTGAAGAAGAAGAAGAAAGG	MSTRG.606.1	-	-	-	[O]Posttranslational modification, protein turnover, chaperones	FvH4_1g08840	3.5	86-106	Y	21.0733	97	1	0.5	4	1	.\4_T_Plot\PF\MSTRG.606.1--97--ath-MIR5021-p3_2ss3AT20AG_degradome.jpg
ath-MIR5021-p3_2ss3AT20AG	TGTGAAGAAGAAGAAGAAAGG	FvH4_1g02170.1	PREDICTED: arogenate dehydrogenase 1, chloroplastic-like [Fragaria vesca subsp. vesca]	GO:0004665(prephenate dehydrogenase (NADP+) activity);GO:0005739(mitochondrion);GO:0006571(tyrosine biosynthetic process);GO:0008977(prephenate dehydrogenase activity);GO:0009507(chloroplast);GO:0033730(arogenate dehydrogenase (NADP+) activity);GO:0055114(oxidation-reduction process)	ko01230(Biosynthesis of amino acids);ko00400(Phenylalanine, tyrosine and tryptophan biosynthesis)	[E]Amino acid transport and metabolism	FvH4_1g02170	3.5	115-136	Y	42.1466	126	1	1	4	1	.\4_T_Plot\PF\FvH4_1g02170.1--126--ath-MIR5021-p3_2ss3AT20AG_degradome.jpg
ath-MIR5021-p3_2ss3AT20AG	TGTGAAGAAGAAGAAGAAAGG	FvH4_1g23450.1	PREDICTED: protein TRIGALACTOSYLDIACYLGLYCEROL 2, chloroplastic [Fragaria vesca subsp. vesca]	GO:0005319(lipid transporter activity);GO:0005543(phospholipid binding);GO:0006869(lipid transport);GO:0009507(chloroplast);GO:0009536(plastid);GO:0009706(chloroplast inner membrane);GO:0009941(chloroplast envelope);GO:0016020(membrane);GO:0016021(integral component of membrane);GO:0032365(intracellular lipid transport)	-	[Q]Secondary metabolites biosynthesis, transport and catabolism	FvH4_1g23450	3.5	131-151	Y	56.1954	142	4	1.33333	2	1	.\4_T_Plot\PF\FvH4_1g23450.1--142--ath-MIR5021-p3_2ss3AT20AG_degradome.jpg
ath-MIR5021-p3_2ss3AT20AG	TGTGAAGAAGAAGAAGAAAGG	MSTRG.1444.3	-	-	-	[Q]Secondary metabolites biosynthesis, transport and catabolism	FvH4_1g23450	3.5	99-119	Y	56.1954	110	4	1.33333	2	1	.\4_T_Plot\PF\MSTRG.1444.3--110--ath-MIR5021-p3_2ss3AT20AG_degradome.jpg
ath-MIR5021-p3_2ss3AT20AG	TGTGAAGAAGAAGAAGAAAGG	MSTRG.1444.2	-	-	-	[Q]Secondary metabolites biosynthesis, transport and catabolism	FvH4_1g23450	3.5	123-143	Y	56.1954	134	4	1.33333	2	1	.\4_T_Plot\PF\MSTRG.1444.2--134--ath-MIR5021-p3_2ss3AT20AG_degradome.jpg
ath-MIR5021-p3_2ss3AT20AG	TGTGAAGAAGAAGAAGAAAGG	MSTRG.280.2	-	-	-	-	FvH4_1g05040	4	15-35	Y	526.832	26	25	12.5	2	1	.\4_T_Plot\PF\MSTRG.280.2--26--ath-MIR5021-p3_2ss3AT20AG_degradome.jpg
ath-MIR5021-p3_2ss3AT20AG	TGTGAAGAAGAAGAAGAAAGG	FvH4_1g05040.1	unnamed protein product [Coffea canephora]	GO:0005886(plasma membrane);GO:0031225(anchored component of membrane)	-	[S]Function unknown	FvH4_1g05040	4	171-191	Y	526.832	182	25	12.5	3	0.999867	.\4_T_Plot\PF\FvH4_1g05040.1--182--ath-MIR5021-p3_2ss3AT20AG_degradome.jpg
ath-MIR5021-p3_2ss3AT20AG	TGTGAAGAAGAAGAAGAAAGG	FvH4_1g23050.1	PREDICTED: uncharacterized protein LOC101305114 [Fragaria vesca subsp. vesca]	-	-	[S]Function unknown	FvH4_1g23050	4	74-94	Y	210.733	85	5	5	2	1	.\4_T_Plot\PF\FvH4_1g23050.1--85--ath-MIR5021-p3_2ss3AT20AG_degradome.jpg
ath-MIR5021-p3_2ss3AT20AG	TGTGAAGAAGAAGAAGAAAGG	MSTRG.4259.2	-	-	-	[G]Carbohydrate transport and metabolism	FvH4_2g39200	4	174-194	Y	21.0733	185	1	0.5	4	1	.\4_T_Plot\PF\MSTRG.4259.2--185--ath-MIR5021-p3_2ss3AT20AG_degradome.jpg
ath-MIR5021-p3_2ss3AT20AG	TGTGAAGAAGAAGAAGAAAGG	FvH4_2g39200.1	PREDICTED: beta-galactosidase 5 [Fragaria vesca subsp. vesca]	GO:0004565(beta-galactosidase activity);GO:0005618(cell wall);GO:0005773(vacuole)	ko00052(Galactose metabolism);ko00600(Sphingolipid metabolism);ko00531(Glycosaminoglycan degradation);ko00604(Glycosphingolipid biosynthesis - ganglio series);ko00511(Other glycan degradation)	[G]Carbohydrate transport and metabolism	FvH4_2g39200	4	134-154	Y	21.0733	145	1	0.5	4	1	.\4_T_Plot\PF\FvH4_2g39200.1--145--ath-MIR5021-p3_2ss3AT20AG_degradome.jpg
ath-MIR5021-p3_2ss3AT20AG	TGTGAAGAAGAAGAAGAAAGG	FvH4_3g11890.1	PREDICTED: protein ROOT HAIR DEFECTIVE 3 homolog 2 [Fragaria vesca subsp. vesca]	GO:0003924(GTPase activity);GO:0005525(GTP binding);GO:0005634(nucleus);GO:0005783(endoplasmic reticulum);GO:0005789(endoplasmic reticulum membrane);GO:0016021(integral component of membrane)	-	[Z]Cytoskeleton	FvH4_3g11890	2.5	128-148	Y	21.0733	139	1	0.5	4	1	.\4_T_Plot\PF\FvH4_3g11890.1--139--ath-MIR5021-p3_2ss3AT20AG_degradome.jpg
ath-MIR5021-p3_2ss3AT20AG	TGTGAAGAAGAAGAAGAAAGG	MSTRG.5164.1	-	-	-	[Z]Cytoskeleton	FvH4_3g11890	2.5	111-131	Y	21.0733	122	1	0.5	4	1	.\4_T_Plot\PF\MSTRG.5164.1--122--ath-MIR5021-p3_2ss3AT20AG_degradome.jpg
ath-MIR5021-p3_2ss3AT20AG	TGTGAAGAAGAAGAAGAAAGG	FvH4_4g18980.1	PREDICTED: uncharacterized protein LOC101313986 [Fragaria vesca subsp. vesca]	-	-	[S]Function unknown	FvH4_4g18980	2	101-122	Y	28.0977	112	2	0.666667	2	0.999675	.\4_T_Plot\PF\FvH4_4g18980.1--112--ath-MIR5021-p3_2ss3AT20AG_degradome.jpg
ath-MIR5021-p3_2ss3AT20AG	TGTGAAGAAGAAGAAGAAAGG	FvH4_4g19660.1	PREDICTED: psbB mRNA maturation factor Mbb1, chloroplastic [Fragaria vesca subsp. vesca]	GO:0003727(single-stranded RNA binding);GO:0005634(nucleus);GO:0005774(vacuolar membrane);GO:0006396(RNA processing);GO:0006397(mRNA processing);GO:0006417(regulation of translation);GO:0009507(chloroplast);GO:0009570(chloroplast stroma);GO:0009657(plastid organization);GO:0009941(chloroplast envelope);GO:0010114(response to red light);GO:0031969(chloroplast membrane);GO:0043621(protein self-asso…	ko03040(Spliceosome)	[S]Function unknown	FvH4_4g19660	3	75-95	Y	463.612	86	11	11	2	1	.\4_T_Plot\PF\FvH4_4g19660.1--86--ath-MIR5021-p3_2ss3AT20AG_degradome.jpg
ath-MIR5021-p3_2ss3AT20AG	TGTGAAGAAGAAGAAGAAAGG	FvH4_4g07900.1	PREDICTED: uncharacterized protein LOC101306219 [Fragaria vesca subsp. vesca]	GO:0003674(molecular_function);GO:0005634(nucleus);GO:0008150(biological_process)	-	[S]Function unknown	FvH4_4g07900	3.5	176-197	Y	63.2199	188	3	1.5	2	1	.\4_T_Plot\PF\FvH4_4g07900.1--188--ath-MIR5021-p3_2ss3AT20AG_degradome.jpg
ath-MIR5021-p3_2ss3AT20AG	TGTGAAGAAGAAGAAGAAAGG	MSTRG.7518.1	-	-	-	[S]Function unknown	FvH4_4g07900	3.5	193-214	Y	63.2199	205	3	1.5	2	1	.\4_T_Plot\PF\MSTRG.7518.1--205--ath-MIR5021-p3_2ss3AT20AG_degradome.jpg
ath-MIR5021-p3_2ss3AT20AG	TGTGAAGAAGAAGAAGAAAGG	MSTRG.7789.2	-	-	-	[M]Cell wall/membrane/envelope biogenesis	FvH4_4g13300	3.5	62-83	Y	295.026	74	7	7	3	0.999209	.\4_T_Plot\PF\MSTRG.7789.2--74--ath-MIR5021-p3_2ss3AT20AG_degradome.jpg
ath-MIR5021-p3_2ss3AT20AG	TGTGAAGAAGAAGAAGAAAGG	MSTRG.8366.1	-	-	-	[K]Transcription	FvH4_4g23570	4	3743-3763	Y	42.1466	3754	2	1	2	1	.\4_T_Plot\PF\MSTRG.8366.1--3754--ath-MIR5021-p3_2ss3AT20AG_degradome.jpg
ath-MIR5021-p3_2ss3AT20AG	TGTGAAGAAGAAGAAGAAAGG	FvH4_4g23570.1	PREDICTED: calmodulin-binding transcription activator 4 [Fragaria vesca subsp. vesca]	GO:0001077(transcriptional activator activity, RNA polymerase II core promoter proximal region sequence-specific binding);GO:0005634(nucleus);GO:0043565(sequence-specific DNA binding);GO:0045944(positive regulation of transcription from RNA polymerase II promoter)	ko00510(N-Glycan biosynthesis);ko04141(Protein processing in endoplasmic reticulum)	[K]Transcription	FvH4_4g23570	4	3769-3789	Y	42.1466	3780	2	1	2	1	.\4_T_Plot\PF\FvH4_4g23570.1--3780--ath-MIR5021-p3_2ss3AT20AG_degradome.jpg
ath-MIR5021-p3_2ss3AT20AG	TGTGAAGAAGAAGAAGAAAGG	MSTRG.7745.2	-	-	-	[G]Carbohydrate transport and metabolism	FvH4_4g12510	4	104-125	Y	63.2199	116	3	1.5	2	1	.\4_T_Plot\PF\MSTRG.7745.2--116--ath-MIR5021-p3_2ss3AT20AG_degradome.jpg
ath-MIR5021-p3_2ss3AT20AG	TGTGAAGAAGAAGAAGAAAGG	FvH4_4g12510.1	PREDICTED: phosphoglucan, water dikinase, chloroplastic [Fragaria vesca subsp. vesca]	GO:0003824(catalytic activity);GO:0005524(ATP binding);GO:0005975(carbohydrate metabolic process);GO:0005982(starch metabolic process);GO:0005983(starch catabolic process);GO:0009507(chloroplast);GO:0009536(plastid);GO:0009570(chloroplast stroma);GO:0016301(kinase activity);GO:0016310(phosphorylation);GO:0019200(carbohydrate kinase activity);GO:0046777(protein autophosphorylation);GO:0046872(meta…	-	[G]Carbohydrate transport and metabolism	FvH4_4g12510	4	168-189	Y	63.2199	180	3	1.5	2	1	.\4_T_Plot\PF\FvH4_4g12510.1--180--ath-MIR5021-p3_2ss3AT20AG_degradome.jpg
ath-MIR5021-p3_2ss3AT20AG	TGTGAAGAAGAAGAAGAAAGG	MSTRG.10984.2	-	-	-	[I]Lipid transport and metabolism	FvH4_5g27480	2	108-128	Y	42.1466	119	1	1	4	0.999362	.\4_T_Plot\PF\MSTRG.10984.2--119--ath-MIR5021-p3_2ss3AT20AG_degradome.jpg
ath-MIR5021-p3_2ss3AT20AG	TGTGAAGAAGAAGAAGAAAGG	FvH4_6g12260.1	PREDICTED: uncharacterized protein At1g04910 [Fragaria vesca subsp. vesca]	GO:0005737(cytoplasm)	-	[S]Function unknown	FvH4_6g12260	2.5	138-158	Y	42.1466	149	1	1	4	1	.\4_T_Plot\PF\FvH4_6g12260.1--149--ath-MIR5021-p3_2ss3AT20AG_degradome.jpg
ath-MIR5021-p3_2ss3AT20AG	TGTGAAGAAGAAGAAGAAAGG	MSTRG.12740.3	-	-	-	[G]Carbohydrate transport and metabolism	FvH4_6g17480	3	3-23	Y	28.0977	14	2	0.666667	2	1	.\4_T_Plot\PF\MSTRG.12740.3--14--ath-MIR5021-p3_2ss3AT20AG_degradome.jpg
ath-MIR5021-p3_2ss3AT20AG	TGTGAAGAAGAAGAAGAAAGG	MSTRG.12740.2	-	-	-	[G]Carbohydrate transport and metabolism	FvH4_6g17480	3	3-23	Y	28.0977	14	2	0.666667	2	1	.\4_T_Plot\PF\MSTRG.12740.2--14--ath-MIR5021-p3_2ss3AT20AG_degradome.jpg
ath-MIR5021-p3_2ss3AT20AG	TGTGAAGAAGAAGAAGAAAGG	FvH4_6g17480.1	PREDICTED: pyruvate kinase, cytosolic isozyme-like [Fragaria vesca subsp. vesca]	GO:0000287(magnesium ion binding);GO:0004743(pyruvate kinase activity);GO:0005737(cytoplasm);GO:0005829(cytosol);GO:0006096(glycolytic process);GO:0016020(membrane);GO:0016301(kinase activity);GO:0030955(potassium ion binding);GO:0046686(response to cadmium ion)	ko01200(Carbon metabolism);ko01230(Biosynthesis of amino acids);ko00010(Glycolysis / Gluconeogenesis);ko00620(Pyruvate metabolism);ko00230(Purine metabolism)	[G]Carbohydrate transport and metabolism	FvH4_6g17480	3	152-172	Y	28.0977	163	2	0.666667	2	1	.\4_T_Plot\PF\FvH4_6g17480.1--163--ath-MIR5021-p3_2ss3AT20AG_degradome.jpg
ath-MIR5021-p3_2ss3AT20AG	TGTGAAGAAGAAGAAGAAAGG	FvH4_6g20730.1	PREDICTED: 50S ribosomal protein L22, chloroplastic-like [Prunus mume]	GO:0003735(structural constituent of ribosome);GO:0005762(mitochondrial large ribosomal subunit)	ko03010(Ribosome)	[J]Translation, ribosomal structure and biogenesis	FvH4_6g20730	3.5	302-322	Y	63.2199	313	3	1.5	2	1	.\4_T_Plot\PF\FvH4_6g20730.1--313--ath-MIR5021-p3_2ss3AT20AG_degradome.jpg
ath-MIR5021-p3_2ss3AT20AG	TGTGAAGAAGAAGAAGAAAGG	MSTRG.12918.1	-	-	-	[J]Translation, ribosomal structure and biogenesis	FvH4_6g20730	3.5	402-422	Y	63.2199	413	3	1.5	2	1	.\4_T_Plot\PF\MSTRG.12918.1--413--ath-MIR5021-p3_2ss3AT20AG_degradome.jpg
ath-MIR5021-p3_2ss3AT20AG	TGTGAAGAAGAAGAAGAAAGG	FvH4_5g33560.1	PREDICTED: tubulin alpha chain-like [Fragaria vesca subsp. vesca]	GO:0005200(structural constituent of cytoskeleton);GO:0005618(cell wall);GO:0005737(cytoplasm);GO:0005774(vacuolar membrane);GO:0005829(cytosol);GO:0005886(plasma membrane);GO:0007017(microtubule-based process);GO:0009507(chloroplast);GO:0009570(chloroplast stroma);GO:0045298(tubulin complex);GO:0046686(response to cadmium ion);GO:0071258(cellular response to gravity)	ko04145(Phagosome)	[Z]Cytoskeleton	FvH4_5g33560	4	108-129	Y	42.1466	120	1	1	4	1	.\4_T_Plot\PF\FvH4_5g33560.1--120--ath-MIR5021-p3_2ss3AT20AG_degradome.jpg
ath-MIR5021-p3_2ss3AT20AG	TGTGAAGAAGAAGAAGAAAGG	FvH4_7g18270.1	PREDICTED: transcription factor 25 [Fragaria vesca subsp. vesca]	GO:0003674(molecular_function);GO:0005634(nucleus);GO:0005829(cytosol);GO:0008150(biological_process)	-	[S]Function unknown	FvH4_7g18270	1.5	52-73	Y	379.319	64	9	9	2	0.994793	.\4_T_Plot\PF\FvH4_7g18270.1--64--ath-MIR5021-p3_2ss3AT20AG_degradome.jpg
ath-MIR5021-p3_2ss3AT20AG	TGTGAAGAAGAAGAAGAAAGG	FvH4_7g14350.1	PREDICTED: signal peptide peptidase-like 4 [Fragaria vesca subsp. vesca]	GO:0005765(lysosomal membrane);GO:0006465(signal peptide processing);GO:0030660(Golgi-associated vesicle membrane);GO:0033619(membrane protein proteolysis);GO:0042500(aspartic endopeptidase activity, intramembrane cleaving);GO:0071458(integral component of cytoplasmic side of endoplasmic reticulum membrane);GO:0071556(integral component of lumenal side of endoplasmic reticulum membrane)	-	[U]Intracellular trafficking, secretion, and vesicular transport	FvH4_7g14350	2.5	156-177	Y	63.2199	168	3	1.5	2	1	.\4_T_Plot\PF\FvH4_7g14350.1--168--ath-MIR5021-p3_2ss3AT20AG_degradome.jpg
ath-MIR5021-p3_2ss3AT20AG	TGTGAAGAAGAAGAAGAAAGG	MSTRG.15824.2	-	-	-	[U]Intracellular trafficking, secretion, and vesicular transport	FvH4_7g14350	2.5	343-364	Y	63.2199	355	3	1.5	2	1	.\4_T_Plot\PF\MSTRG.15824.2--355--ath-MIR5021-p3_2ss3AT20AG_degradome.jpg
ath-MIR5021-p3_2ss3AT20AG	TGTGAAGAAGAAGAAGAAAGG	FvH4_7g24170.1	PREDICTED: 60S acidic ribosomal protein P0 [Fragaria vesca subsp. vesca]	GO:0002181(cytoplasmic translation);GO:0003735(structural constituent of ribosome);GO:0022625(cytosolic large ribosomal subunit);GO:0030687(preribosome, large subunit precursor);GO:0070180(large ribosomal subunit rRNA binding)	ko03010(Ribosome)	[J]Translation, ribosomal structure and biogenesis	FvH4_7g24170	4	109-129	Y	21.0733	120	1	0.5	4	1	.\4_T_Plot\PF\FvH4_7g24170.1--120--ath-MIR5021-p3_2ss3AT20AG_degradome.jpg
ath-MIR5021-p3_2ss3AT20AG	TGTGAAGAAGAAGAAGAAAGG	FvH4_7g02810.1	PREDICTED: uridine 5'-monophosphate synthase [Fragaria vesca subsp. vesca]	GO:0004588(orotate phosphoribosyltransferase activity);GO:0004590(orotidine-5'-phosphate decarboxylase activity);GO:0005737(cytoplasm);GO:0005829(cytosol);GO:0006207('de novo' pyrimidine nucleobase biosynthetic process);GO:0009116(nucleoside metabolic process);GO:0009220(pyrimidine ribonucleotide biosynthetic process);GO:0016036(cellular response to phosphate starvation);GO:0044205('de novo' UMP …	ko00240(Pyrimidine metabolism)	[F]Nucleotide transport and metabolism	FvH4_7g02810	3.5	107-128	Y	42.1466	119	1	1	4	1	.\4_T_Plot\PF\FvH4_7g02810.1--119--ath-MIR5021-p3_2ss3AT20AG_degradome.jpg
ath-MIR5021-p3_2ss3AT20AG	TGTGAAGAAGAAGAAGAAAGG	MSTRG.14847.2	-	-	-	[S]Function unknown	FvH4_6g52980	3.5	53-74	Y	42.1466	65	2	1	2	1	.\4_T_Plot\PF\MSTRG.14847.2--65--ath-MIR5021-p3_2ss3AT20AG_degradome.jpg
ath-MIR5021-p3_2ss3AT20AG	TGTGAAGAAGAAGAAGAAAGG	MSTRG.13863.2	-	-	-	[O]Posttranslational modification, protein turnover, chaperones	FvH4_6g37890	3.5	21-42	Y	70.2443	33	10	1.66667	2	1	.\4_T_Plot\PF\MSTRG.13863.2--33--ath-MIR5021-p3_2ss3AT20AG_degradome.jpg
ath-MIR5021-p3_2ss3AT20AG	TGTGAAGAAGAAGAAGAAAGG	MSTRG.13863.5	-	-	-	[O]Posttranslational modification, protein turnover, chaperones	FvH4_6g37890	3.5	42-63	Y	70.2443	54	10	1.66667	2	1	.\4_T_Plot\PF\MSTRG.13863.5--54--ath-MIR5021-p3_2ss3AT20AG_degradome.jpg
ath-MIR5021-p3_2ss3AT20AG	TGTGAAGAAGAAGAAGAAAGG	FvH4_6g52980.1	PREDICTED: ribulose-1,5 bisphosphate carboxylase/oxygenase large subunit N-methyltransferase, chloroplastic [Fragaria vesca subsp. vesca]	GO:0016279(protein-lysine N-methyltransferase activity);GO:0018026(peptidyl-lysine monomethylation)	-	[S]Function unknown	FvH4_6g52980	3.5	112-133	Y	42.1466	124	2	1	2	1	.\4_T_Plot\PF\FvH4_6g52980.1--124--ath-MIR5021-p3_2ss3AT20AG_degradome.jpg
ath-MIR5021-p3_2ss3AT20AG	TGTGAAGAAGAAGAAGAAAGG	MSTRG.13863.1	-	-	-	[O]Posttranslational modification, protein turnover, chaperones	FvH4_6g37890	3.5	42-63	Y	70.2443	54	10	1.66667	2	1	.\4_T_Plot\PF\MSTRG.13863.1--54--ath-MIR5021-p3_2ss3AT20AG_degradome.jpg
ath-MIR5021-p3_2ss3AT20AG	TGTGAAGAAGAAGAAGAAAGG	FvH4_6g37890.1	PREDICTED: probable galacturonosyltransferase 15 isoform X1 [Fragaria vesca subsp. vesca]	GO:0000139(Golgi membrane);GO:0005794(Golgi apparatus);GO:0016021(integral component of membrane);GO:0016051(carbohydrate biosynthetic process);GO:0016757(transferase activity, transferring glycosyl groups);GO:0016758(transferase activity, transferring hexosyl groups);GO:0045489(pectin biosynthetic process);GO:0047262(polygalacturonate 4-alpha-galacturonosyltransferase activity);GO:0071555(cell w…	ko00500(Starch and sucrose metabolism);ko00520(Amino sugar and nucleotide sugar metabolism)	[O]Posttranslational modification, protein turnover, chaperones	FvH4_6g37890	3.5	103-124	Y	70.2443	115	10	1.66667	2	1	.\4_T_Plot\PF\FvH4_6g37890.1--115--ath-MIR5021-p3_2ss3AT20AG_degradome.jpg
ath-MIR5021-p3_2ss3AT20AG	TGTGAAGAAGAAGAAGAAAGG	FvH4_6g25360.1	PREDICTED: putative alpha-xylosidase 2 [Fragaria vesca subsp. vesca]	GO:0003824(catalytic activity);GO:0004553(hydrolase activity, hydrolyzing O-glycosyl compounds);GO:0005575(cellular_component);GO:0005975(carbohydrate metabolic process);GO:0030246(carbohydrate binding)	ko00052(Galactose metabolism);ko00500(Starch and sucrose metabolism)	[G]Carbohydrate transport and metabolism	FvH4_6g25360	3.5	624-644	Y	42.1466	635	1	1	4	1	.\4_T_Plot\PF\FvH4_6g25360.1--635--ath-MIR5021-p3_2ss3AT20AG_degradome.jpg
ath-MIR5021-p3_2ss3AT20AG	TGTGAAGAAGAAGAAGAAAGG	FvH4_5g16570.1	PREDICTED: uncharacterized protein LOC101296959 [Fragaria vesca subsp. vesca]	GO:0003674(molecular_function);GO:0005634(nucleus)	-	[S]Function unknown	FvH4_5g16570	2.5	353-374	Y	42.1466	365	1	1	4	1	.\4_T_Plot\PF\FvH4_5g16570.1--365--ath-MIR5021-p3_2ss3AT20AG_degradome.jpg
ath-MIR5021-p3_2ss3AT20AG	TGTGAAGAAGAAGAAGAAAGG	MSTRG.9630.1	-	-	-	[S]Function unknown	FvH4_5g05710	3	35-55	Y	42.1466	46	2	1	2	1	.\4_T_Plot\PF\MSTRG.9630.1--46--ath-MIR5021-p3_2ss3AT20AG_degradome.jpg
ath-MIR5021-p3_2ss3AT20AG	TGTGAAGAAGAAGAAGAAAGG	FvH4_5g05710.1	PREDICTED: phosphatidylinositol transfer protein CSR1 [Fragaria vesca subsp. vesca]	GO:0005215(transporter activity);GO:0006810(transport);GO:0009507(chloroplast)	-	[S]Function unknown	FvH4_5g05710	3	30-50	Y	42.1466	41	2	1	2	1	.\4_T_Plot\PF\FvH4_5g05710.1--41--ath-MIR5021-p3_2ss3AT20AG_degradome.jpg
ath-MIR5021-p3_2ss3AT20AG	TGTGAAGAAGAAGAAGAAAGG	MSTRG.9431.7	-	-	-	[Q]Secondary metabolites biosynthesis, transport and catabolism	FvH4_5g02700	4	36-56	Y	6.02094	47	1	0.142857	4	1	.\4_T_Plot\PF\MSTRG.9431.7--47--ath-MIR5021-p3_2ss3AT20AG_degradome.jpg
ath-MIR5021-p3_2ss3AT20AG	TGTGAAGAAGAAGAAGAAAGG	MSTRG.9431.4	-	-	-	[Q]Secondary metabolites biosynthesis, transport and catabolism	FvH4_5g02700	4	36-56	Y	6.02094	47	1	0.142857	4	1	.\4_T_Plot\PF\MSTRG.9431.4--47--ath-MIR5021-p3_2ss3AT20AG_degradome.jpg
ath-MIR5021-p3_2ss3AT20AG	TGTGAAGAAGAAGAAGAAAGG	MSTRG.9431.5	-	-	-	[Q]Secondary metabolites biosynthesis, transport and catabolism	FvH4_5g02700	4	36-56	Y	6.02094	47	1	0.142857	4	1	.\4_T_Plot\PF\MSTRG.9431.5--47--ath-MIR5021-p3_2ss3AT20AG_degradome.jpg
ath-MIR5021-p3_2ss3AT20AG	TGTGAAGAAGAAGAAGAAAGG	MSTRG.9431.6	-	-	-	[Q]Secondary metabolites biosynthesis, transport and catabolism	FvH4_5g02700	4	36-56	Y	6.02094	47	1	0.142857	4	1	.\4_T_Plot\PF\MSTRG.9431.6--47--ath-MIR5021-p3_2ss3AT20AG_degradome.jpg
ath-MIR5021-p3_2ss3AT20AG	TGTGAAGAAGAAGAAGAAAGG	MSTRG.9431.2	-	-	-	[Q]Secondary metabolites biosynthesis, transport and catabolism	FvH4_5g02700	4	36-56	Y	6.02094	47	1	0.142857	4	1	.\4_T_Plot\PF\MSTRG.9431.2--47--ath-MIR5021-p3_2ss3AT20AG_degradome.jpg
ath-MIR5021-p3_2ss3AT20AG	TGTGAAGAAGAAGAAGAAAGG	MSTRG.9431.3	-	-	-	[Q]Secondary metabolites biosynthesis, transport and catabolism	FvH4_5g02700	4	36-56	Y	6.02094	47	1	0.142857	4	1	.\4_T_Plot\PF\MSTRG.9431.3--47--ath-MIR5021-p3_2ss3AT20AG_degradome.jpg
ath-MIR5021-p3_2ss3AT20AG	TGTGAAGAAGAAGAAGAAAGG	MSTRG.9431.1	-	-	-	[Q]Secondary metabolites biosynthesis, transport and catabolism	FvH4_5g02700	4	12-32	Y	6.02094	23	1	0.142857	4	1	.\4_T_Plot\PF\MSTRG.9431.1--23--ath-MIR5021-p3_2ss3AT20AG_degradome.jpg
ath-MIR5021-p3_2ss3AT20AG	TGTGAAGAAGAAGAAGAAAGG	FvH4_4g30330.1	PREDICTED: UDP-glucose 6-dehydrogenase 2 [Fragaria vesca subsp. vesca]	GO:0003979(UDP-glucose 6-dehydrogenase activity);GO:0005634(nucleus);GO:0005829(cytosol);GO:0005975(carbohydrate metabolic process);GO:0006024(glycosaminoglycan biosynthetic process);GO:0006065(UDP-glucuronate biosynthetic process)	ko00040(Pentose and glucuronate interconversions);ko00053(Ascorbate and aldarate metabolism);ko00500(Starch and sucrose metabolism);ko00520(Amino sugar and nucleotide sugar metabolism)	[M]Cell wall/membrane/envelope biogenesis	FvH4_4g30330	4	76-96	Y	21.0733	87	1	0.5	4	1	.\4_T_Plot\PF\FvH4_4g30330.1--87--ath-MIR5021-p3_2ss3AT20AG_degradome.jpg
ath-MIR5021-p3_2ss3AT20AG	TGTGAAGAAGAAGAAGAAAGG	MSTRG.8762.1	-	-	-	[M]Cell wall/membrane/envelope biogenesis	FvH4_4g30330	4	115-135	Y	21.0733	126	1	0.5	4	1	.\4_T_Plot\PF\MSTRG.8762.1--126--ath-MIR5021-p3_2ss3AT20AG_degradome.jpg
ath-MIR5021-p3_2ss3AT20AG	TGTGAAGAAGAAGAAGAAAGG	FvH4_5g20060.1	PREDICTED: ras-related protein RABD2c [Fragaria vesca subsp. vesca]	GO:0000139(Golgi membrane);GO:0005789(endoplasmic reticulum membrane);GO:0006888(ER to Golgi vesicle-mediated transport)	ko04144(Endocytosis)	[S]Function unknown	FvH4_5g20060	4	135-156	Y	84.2932	146	2	2	3	0.999867	.\4_T_Plot\PF\FvH4_5g20060.1--146--ath-MIR5021-p3_2ss3AT20AG_degradome.jpg
ath-MIR5645f-p5_2ss12TA20TC	TAAACCCTAAAACCCTAAACC	FvH4_7g33070.1	PREDICTED: NAC domain-containing protein 86 [Fragaria vesca subsp. vesca]	GO:0006508(proteolysis);GO:0008237(metallopeptidase activity);GO:0009850(auxin metabolic process);GO:0010178(IAA-amino acid conjugate hydrolase activity)	ko03018(RNA degradation)	[E]Amino acid transport and metabolism	FvH4_7g33070	4	103-122	Y	84.2932	113	2	2	3	0.612714	.\4_T_Plot\PF\FvH4_7g33070.1--113--ath-MIR5645f-p5_2ss12TA20TC_degradome.jpg
ath-MIR5645f-p5_2ss12TA20TC	TAAACCCTAAAACCCTAAACC	MSTRG.14312.1	-	-	-	[E]Amino acid transport and metabolism	FvH4_6g44860	3	590-609	Y	547.906	600	13	13	0	0.0364042	.\4_T_Plot\PF\MSTRG.14312.1--600--ath-MIR5645f-p5_2ss12TA20TC_degradome.jpg
ath-MIR5645f-p5_2ss12TA20TC	TAAACCCTAAAACCCTAAACC	MSTRG.13750.1	-	-	-	[O]Posttranslational modification, protein turnover, chaperones	FvH4_6g35680	4	2565-2585	Y	84.2932	2576	2	2	2	0.999832	.\4_T_Plot\PF\MSTRG.13750.1--2576--ath-MIR5645f-p5_2ss12TA20TC_degradome.jpg
ath-MIR5645f-p5_2ss12TA20TC	TAAACCCTAAAACCCTAAACC	FvH4_4g31950.1	PREDICTED: probable receptor-like protein kinase At5g15080 isoform X1 [Fragaria vesca subsp. vesca]	GO:0004674(protein serine/threonine kinase activity);GO:0005524(ATP binding);GO:0005886(plasma membrane);GO:0006468(protein phosphorylation);GO:0016021(integral component of membrane);GO:0016301(kinase activity)	ko04626(Plant-pathogen interaction)	[T]Signal transduction mechanisms	FvH4_4g31950	2.5	437-458	Y	42.1466	449	1	1	4	0.737576	.\4_T_Plot\PF\FvH4_4g31950.1--449--ath-MIR5645f-p5_2ss12TA20TC_degradome.jpg
ath-MIR5645f-p5_2ss12TA20TC	TAAACCCTAAAACCCTAAACC	FvH4_4g34920.1	PREDICTED: protein ALTERED XYLOGLUCAN 4 [Fragaria vesca subsp. vesca]	GO:0005794(Golgi apparatus);GO:0016413(O-acetyltransferase activity);GO:0071554(cell wall organization or biogenesis)	-	[S]Function unknown	FvH4_4g34920	3	1537-1558	Y	84.2932	1549	2	2	2	0.999275	.\4_T_Plot\PF\FvH4_4g34920.1--1549--ath-MIR5645f-p5_2ss12TA20TC_degradome.jpg
ath-MIR5998b-p3_1ss16CA	AAAACAAAACACAAAATGT	FvH4_1g12350.1	PREDICTED: beta-galactosidase 3 [Fragaria vesca subsp. vesca]	GO:0004565(beta-galactosidase activity);GO:0005618(cell wall);GO:0005773(vacuole)	ko00052(Galactose metabolism);ko00600(Sphingolipid metabolism);ko00531(Glycosaminoglycan degradation);ko00604(Glycosphingolipid biosynthesis - ganglio series);ko00511(Other glycan degradation)	[G]Carbohydrate transport and metabolism	FvH4_1g12350	3	235-253	Y	21.0733	244	1	0.5	4	1	.\4_T_Plot\PF\FvH4_1g12350.1--244--ath-MIR5998b-p3_1ss16CA_degradome.jpg
ath-MIR5998b-p3_1ss16CA	AAAACAAAACACAAAATGT	MSTRG.833.2	-	-	-	[G]Carbohydrate transport and metabolism	FvH4_1g12350	3	129-147	Y	21.0733	138	1	0.5	4	1	.\4_T_Plot\PF\MSTRG.833.2--138--ath-MIR5998b-p3_1ss16CA_degradome.jpg
ath-MIR5998b-p3_1ss16CA	AAAACAAAACACAAAATGT	FvH4_2g32150.1	PREDICTED: PITH domain-containing protein 1 [Fragaria vesca subsp. vesca]	GO:0003674(molecular_function);GO:0005634(nucleus);GO:0008150(biological_process)	-	[S]Function unknown	FvH4_2g32150	4	154-171	Y	42.1466	163	1	1	4	1	.\4_T_Plot\PF\FvH4_2g32150.1--163--ath-MIR5998b-p3_1ss16CA_degradome.jpg
ath-MIR5998b-p3_1ss16CA	AAAACAAAACACAAAATGT	FvH4_7g09760.1	PREDICTED: uncharacterized protein LOC101295666 [Fragaria vesca subsp. vesca]	GO:0003690(double-stranded DNA binding);GO:0005739(mitochondrion);GO:0006355(regulation of transcription, DNA-templated)	-	[S]Function unknown	FvH4_7g09760	3.5	1497-1516	Y	42.1466	1507	1	1	4	1	.\4_T_Plot\PF\FvH4_7g09760.1--1507--ath-MIR5998b-p3_1ss16CA_degradome.jpg
ath-MIR5998b-p3_1ss16CA	AAAACAAAACACAAAATGT	MSTRG.15329.1	-	-	-	[S]Function unknown	FvH4_7g05600	3.5	155-172	Y	84.2932	163	2	2	2	1	.\4_T_Plot\PF\MSTRG.15329.1--163--ath-MIR5998b-p3_1ss16CA_degradome.jpg
ath-MIR5998b-p3_1ss16CA	AAAACAAAACACAAAATGT	FvH4_7g12800.1	PREDICTED: uncharacterized protein LOC101301329 [Fragaria vesca subsp. vesca]	GO:0009507(chloroplast);GO:0009536(plastid);GO:0009706(chloroplast inner membrane);GO:0009941(chloroplast envelope);GO:0010208(pollen wall assembly);GO:0015245(fatty acid transporter activity);GO:0015908(fatty acid transport);GO:0016021(integral component of membrane);GO:0055088(lipid homeostasis);GO:0071668(plant-type cell wall assembly);GO:1902001(fatty acid transmembrane transport)	-	[S]Function unknown	FvH4_7g12800	4	507-524	Y	42.1466	515	1	1	4	1	.\4_T_Plot\PF\FvH4_7g12800.1--515--ath-MIR5998b-p3_1ss16CA_degradome.jpg
ath-miR8175	GATCCCCGGCAACGGCGCCA	MSTRG.634.4	-	-	-	[M]Cell wall/membrane/envelope biogenesis	FvH4_1g09360	4	2075-2095	Y	42.1466	2086	4	1	2	0.870577	.\4_T_Plot\PF\MSTRG.634.4--2086--ath-miR8175_degradome.jpg
ath-miR8175	GATCCCCGGCAACGGCGCCA	MSTRG.634.2	-	-	-	[M]Cell wall/membrane/envelope biogenesis	FvH4_1g09360	4	2119-2139	Y	42.1466	2130	4	1	2	0.870577	.\4_T_Plot\PF\MSTRG.634.2--2130--ath-miR8175_degradome.jpg
ath-miR8175	GATCCCCGGCAACGGCGCCA	FvH4_1g09360.1	PREDICTED: sucrose synthase [Fragaria vesca subsp. vesca]	GO:0001666(response to hypoxia);GO:0005829(cytosol);GO:0005985(sucrose metabolic process);GO:0005986(sucrose biosynthetic process);GO:0006970(response to osmotic stress);GO:0008194(UDP-glycosyltransferase activity);GO:0009409(response to cold);GO:0009413(response to flooding);GO:0009414(response to water deprivation);GO:0009506(plasmodesma);GO:0009744(response to sucrose);GO:0009749(response to g…	ko00500(Starch and sucrose metabolism)	[M]Cell wall/membrane/envelope biogenesis	FvH4_1g09360	4	2239-2259	Y	42.1466	2250	4	1	2	0.870577	.\4_T_Plot\PF\FvH4_1g09360.1--2250--ath-miR8175_degradome.jpg
ath-miR8175	GATCCCCGGCAACGGCGCCA	MSTRG.634.3	-	-	-	[M]Cell wall/membrane/envelope biogenesis	FvH4_1g09360	4	2454-2474	Y	42.1466	2465	4	1	2	0.870577	.\4_T_Plot\PF\MSTRG.634.3--2465--ath-miR8175_degradome.jpg
ath-miR8175_1ss2AT	GTTCCCCGGCAACGGCGCCA	FvH4_7g31440.1	PREDICTED: probable VAMP-like protein At1g33475 [Fragaria vesca subsp. vesca]	GO:0000149(SNARE binding);GO:0005484(SNAP receptor activity);GO:0006887(exocytosis);GO:0006906(vesicle fusion);GO:0031201(SNARE complex)	ko00500(Starch and sucrose metabolism);ko00460(Cyanoamino acid metabolism);ko00940(Phenylpropanoid biosynthesis)	[S]Function unknown	FvH4_7g31440	3	440-459	Y	42.1466	450	1	1	4	0.700013	.\4_T_Plot\PF\FvH4_7g31440.1--450--ath-miR8175_1ss2AT_degradome.jpg
ath-miR8175_L+1	CGATCCCCGGCAACGGCGCCA	MSTRG.634.4	-	-	-	[M]Cell wall/membrane/envelope biogenesis	FvH4_1g09360	4	2075-2096	Y	42.1466	2087	4	1	2	0.870577	.\4_T_Plot\PF\MSTRG.634.4--2087--ath-miR8175_L+1_degradome.jpg
ath-miR8175_L+1	CGATCCCCGGCAACGGCGCCA	MSTRG.634.2	-	-	-	[M]Cell wall/membrane/envelope biogenesis	FvH4_1g09360	4	2119-2140	Y	42.1466	2131	4	1	2	0.870577	.\4_T_Plot\PF\MSTRG.634.2--2131--ath-miR8175_L+1_degradome.jpg
ath-miR8175_L+1	CGATCCCCGGCAACGGCGCCA	FvH4_1g09360.1	PREDICTED: sucrose synthase [Fragaria vesca subsp. vesca]	GO:0001666(response to hypoxia);GO:0005829(cytosol);GO:0005985(sucrose metabolic process);GO:0005986(sucrose biosynthetic process);GO:0006970(response to osmotic stress);GO:0008194(UDP-glycosyltransferase activity);GO:0009409(response to cold);GO:0009413(response to flooding);GO:0009414(response to water deprivation);GO:0009506(plasmodesma);GO:0009744(response to sucrose);GO:0009749(response to g…	ko00500(Starch and sucrose metabolism)	[M]Cell wall/membrane/envelope biogenesis	FvH4_1g09360	4	2239-2260	Y	42.1466	2251	4	1	2	0.870577	.\4_T_Plot\PF\FvH4_1g09360.1--2251--ath-miR8175_L+1_degradome.jpg
ath-miR8175_L+1	CGATCCCCGGCAACGGCGCCA	MSTRG.634.3	-	-	-	[M]Cell wall/membrane/envelope biogenesis	FvH4_1g09360	4	2454-2475	Y	42.1466	2466	4	1	2	0.870577	.\4_T_Plot\PF\MSTRG.634.3--2466--ath-miR8175_L+1_degradome.jpg
ath-miR8175_L+1_1ss3AT	CGTTCCCCGGCAACGGCGCCA	FvH4_7g31440.1	PREDICTED: probable VAMP-like protein At1g33475 [Fragaria vesca subsp. vesca]	GO:0000149(SNARE binding);GO:0005484(SNAP receptor activity);GO:0006887(exocytosis);GO:0006906(vesicle fusion);GO:0031201(SNARE complex)	ko00500(Starch and sucrose metabolism);ko00460(Cyanoamino acid metabolism);ko00940(Phenylpropanoid biosynthesis)	[S]Function unknown	FvH4_7g31440	4	440-460	Y	168.586	451	4	4	2	0.400205	.\4_T_Plot\PF\FvH4_7g31440.1--451--ath-miR8175_L+1_1ss3AT_degradome.jpg
ath-miR8175_L-2	TCCCCGGCAACGGCGCCA	MSTRG.672.2	-	-	-	[D]Cell cycle control, cell division, chromosome partitioning	FvH4_1g10150	4	401-417	Y	8.42932	408	1	0.2	4	0.997728	.\4_T_Plot\PF\MSTRG.672.2--408--ath-miR8175_L-2_degradome.jpg
ath-miR8175_L-2	TCCCCGGCAACGGCGCCA	MSTRG.672.4	-	-	-	[D]Cell cycle control, cell division, chromosome partitioning	FvH4_1g10150	4	559-575	Y	8.42932	566	1	0.2	4	0.997728	.\4_T_Plot\PF\MSTRG.672.4--566--ath-miR8175_L-2_degradome.jpg
ath-miR8175_L-2	TCCCCGGCAACGGCGCCA	MSTRG.672.5	-	-	-	[D]Cell cycle control, cell division, chromosome partitioning	FvH4_1g10150	4	552-568	Y	8.42932	559	1	0.2	4	0.997728	.\4_T_Plot\PF\MSTRG.672.5--559--ath-miR8175_L-2_degradome.jpg
ath-miR8175_L-2	TCCCCGGCAACGGCGCCA	FvH4_1g10150.1	PREDICTED: MLO-like protein 10 [Fragaria vesca subsp. vesca]	GO:0005886(plasma membrane);GO:0006952(defense response)	-	[D]Cell cycle control, cell division, chromosome partitioning	FvH4_1g10150	4	580-596	Y	8.42932	587	1	0.2	4	0.997728	.\4_T_Plot\PF\FvH4_1g10150.1--587--ath-miR8175_L-2_degradome.jpg
ath-miR8175_L-2	TCCCCGGCAACGGCGCCA	MSTRG.672.3	-	-	-	[D]Cell cycle control, cell division, chromosome partitioning	FvH4_1g10150	4	418-434	Y	8.42932	425	1	0.2	4	0.997728	.\4_T_Plot\PF\MSTRG.672.3--425--ath-miR8175_L-2_degradome.jpg
ath-miR8175_L-2	TCCCCGGCAACGGCGCCA	FvH4_7g12810.1	-	-	-	-	-	4	585-601	Y	168.586	593	4	4	2	0.9987	.\4_T_Plot\PF\FvH4_7g12810.1--593--ath-miR8175_L-2_degradome.jpg
ath-miR8175_L-2	TCCCCGGCAACGGCGCCA	FvH4_5g18880.1	PREDICTED: probable pectinesterase 68 [Fragaria vesca subsp. vesca]	GO:0005576(extracellular region);GO:0005618(cell wall);GO:0009505(plant-type cell wall);GO:0030599(pectinesterase activity);GO:0042545(cell wall modification);GO:0045330(aspartyl esterase activity);GO:0045490(pectin catabolic process)	ko00040(Pentose and glucuronate interconversions);ko00500(Starch and sucrose metabolism)	[G]Carbohydrate transport and metabolism	FvH4_5g18880	4	716-733	Y	168.586	724	4	4	0	0.0335123	.\4_T_Plot\PF\FvH4_5g18880.1--724--ath-miR8175_L-2_degradome.jpg
ath-miR8175_L-2	TCCCCGGCAACGGCGCCA	FvH4_4g30170.1	PREDICTED: triose phosphate/phosphate translocator, chloroplastic-like [Fragaria vesca subsp. vesca]	GO:0034219(carbohydrate transmembrane transport)	ko01230(Biosynthesis of amino acids);ko00300(Lysine biosynthesis)	[S]Function unknown	FvH4_4g30170	4	763-780	Y	84.2932	771	2	2	2	0.9987	.\4_T_Plot\PF\FvH4_4g30170.1--771--ath-miR8175_L-2_degradome.jpg
ath-miR8175_L+2	TCGATCCCCGGCAACGGCGCCA	MSTRG.634.4	-	-	-	[M]Cell wall/membrane/envelope biogenesis	FvH4_1g09360	4	2075-2097	Y	31.6099	2088	3	0.75	2	0.870577	.\4_T_Plot\PF\MSTRG.634.4--2088--ath-miR8175_L+2_degradome.jpg
ath-miR8175_L+2	TCGATCCCCGGCAACGGCGCCA	MSTRG.634.2	-	-	-	[M]Cell wall/membrane/envelope biogenesis	FvH4_1g09360	4	2119-2141	Y	31.6099	2132	3	0.75	2	0.870577	.\4_T_Plot\PF\MSTRG.634.2--2132--ath-miR8175_L+2_degradome.jpg
ath-miR8175_L+2	TCGATCCCCGGCAACGGCGCCA	FvH4_1g09360.1	PREDICTED: sucrose synthase [Fragaria vesca subsp. vesca]	GO:0001666(response to hypoxia);GO:0005829(cytosol);GO:0005985(sucrose metabolic process);GO:0005986(sucrose biosynthetic process);GO:0006970(response to osmotic stress);GO:0008194(UDP-glycosyltransferase activity);GO:0009409(response to cold);GO:0009413(response to flooding);GO:0009414(response to water deprivation);GO:0009506(plasmodesma);GO:0009744(response to sucrose);GO:0009749(response to g…	ko00500(Starch and sucrose metabolism)	[M]Cell wall/membrane/envelope biogenesis	FvH4_1g09360	4	2239-2261	Y	31.6099	2252	3	0.75	2	0.870577	.\4_T_Plot\PF\FvH4_1g09360.1--2252--ath-miR8175_L+2_degradome.jpg
ath-miR8175_L+2	TCGATCCCCGGCAACGGCGCCA	MSTRG.634.3	-	-	-	[M]Cell wall/membrane/envelope biogenesis	FvH4_1g09360	4	2454-2476	Y	31.6099	2467	3	0.75	2	0.870577	.\4_T_Plot\PF\MSTRG.634.3--2467--ath-miR8175_L+2_degradome.jpg
ath-MIR8176-p3_1ss9TC	TTACCGAGCTTCTTACATTT	FvH4_1g20490.1	PREDICTED: uncharacterized protein LOC101314793 [Fragaria vesca subsp. vesca]	GO:0003674(molecular_function);GO:0008150(biological_process);GO:0009507(chloroplast);GO:0009941(chloroplast envelope);GO:0016021(integral component of membrane)	-	[S]Function unknown	FvH4_1g20490	3.5	688-707	Y	168.586	698	4	4	2	0.689131	.\4_T_Plot\PF\FvH4_1g20490.1--698--ath-MIR8176-p3_1ss9TC_degradome.jpg
ath-MIR8176-p3_1ss9TC	TTACCGAGCTTCTTACATTT	FvH4_7g03440.1	PREDICTED: dynamin-related protein 4C-like [Fragaria vesca subsp. vesca]	GO:0003924(GTPase activity);GO:0005525(GTP binding);GO:0005737(cytoplasm);GO:0005874(microtubule)	ko04144(Endocytosis)	[S]Function unknown	FvH4_7g03440	4	1921-1939	Y	84.2932	1931	2	2	2	0.98325	.\4_T_Plot\PF\FvH4_7g03440.1--1931--ath-MIR8176-p3_1ss9TC_degradome.jpg
ath-MIR8183-p5_2ss3TA19AT	TCATCTTCTTCTTCTGAATA	FvH4_1g20640.1	PREDICTED: probable LRR receptor-like serine/threonine-protein kinase At5g10290 [Fragaria vesca subsp. vesca]	GO:0004674(protein serine/threonine kinase activity);GO:0005524(ATP binding);GO:0005886(plasma membrane);GO:0006468(protein phosphorylation);GO:0016021(integral component of membrane);GO:0016301(kinase activity)	ko04075(Plant hormone signal transduction);ko04626(Plant-pathogen interaction)	[T]Signal transduction mechanisms	FvH4_1g20640	3.5	1697-1716	Y	42.1466	1707	2	1	2	1	.\4_T_Plot\PF\FvH4_1g20640.1--1707--ath-MIR8183-p5_2ss3TA19AT_degradome.jpg
ath-MIR8183-p5_2ss3TA19AT	TCATCTTCTTCTTCTGAATA	MSTRG.1297.1	-	-	-	[T]Signal transduction mechanisms	FvH4_1g20640	3.5	1761-1780	Y	42.1466	1771	2	1	2	1	.\4_T_Plot\PF\MSTRG.1297.1--1771--ath-MIR8183-p5_2ss3TA19AT_degradome.jpg
ath-MIR8183-p5_2ss3TA19AT	TCATCTTCTTCTTCTGAATA	FvH4_1g11810.1	PREDICTED: naringenin,2-oxoglutarate 3-dioxygenase [Fragaria vesca subsp. vesca]	GO:0009416(response to light stimulus);GO:0009813(flavonoid biosynthetic process);GO:0045486(naringenin 3-dioxygenase activity)	ko00941(Flavonoid biosynthesis)	[S]Function unknown	FvH4_1g11810	3.5	1303-1322	Y	1053.66	1313	25	25	2	1	.\4_T_Plot\PF\FvH4_1g11810.1--1313--ath-MIR8183-p5_2ss3TA19AT_degradome.jpg
ath-MIR8183-p5_2ss3TA19AT	TCATCTTCTTCTTCTGAATA	FvH4_1g04020.1	PREDICTED: 3-ketoacyl-CoA synthase 11-like [Fragaria vesca subsp. vesca]	GO:0005634(nucleus);GO:0006633(fatty acid biosynthetic process);GO:0009409(response to cold);GO:0009416(response to light stimulus);GO:0016021(integral component of membrane);GO:0016747(transferase activity, transferring acyl groups other than amino-acyl groups)	ko00062(Fatty acid elongation)	[I]Lipid transport and metabolism	FvH4_1g04020	3.5	1141-1161	Y	126.44	1152	6	3	2	1	.\4_T_Plot\PF\FvH4_1g04020.1--1152--ath-MIR8183-p5_2ss3TA19AT_degradome.jpg
ath-MIR8183-p5_2ss3TA19AT	TCATCTTCTTCTTCTGAATA	MSTRG.269.1	-	-	-	[I]Lipid transport and metabolism	FvH4_1g04020	3.5	1960-1980	Y	126.44	1971	6	3	2	1	.\4_T_Plot\PF\MSTRG.269.1--1971--ath-MIR8183-p5_2ss3TA19AT_degradome.jpg
ath-MIR8183-p5_2ss3TA19AT	TCATCTTCTTCTTCTGAATA	MSTRG.1754.2	-	-	-	[J]Translation, ribosomal structure and biogenesis	FvH4_1g28580	3.5	1208-1226	Y	63.2199	1217	3	1.5	2	1	.\4_T_Plot\PF\MSTRG.1754.2--1217--ath-MIR8183-p5_2ss3TA19AT_degradome.jpg
ath-MIR8183-p5_2ss3TA19AT	TCATCTTCTTCTTCTGAATA	FvH4_1g28580.1	PREDICTED: probable polyribonucleotide nucleotidyltransferase 1, chloroplastic [Fragaria vesca subsp. vesca]	GO:0000175(3'-5'-exoribonuclease activity);GO:0003676(nucleic acid binding);GO:0003723(RNA binding);GO:0004654(polyribonucleotide nucleotidyltransferase activity);GO:0006364(rRNA processing);GO:0006397(mRNA processing);GO:0006401(RNA catabolic process);GO:0006402(mRNA catabolic process);GO:0008033(tRNA processing);GO:0009507(chloroplast);GO:0009570(chloroplast stroma);GO:0010323(negative regulati…	ko00230(Purine metabolism);ko00240(Pyrimidine metabolism);ko03018(RNA degradation)	[J]Translation, ribosomal structure and biogenesis	FvH4_1g28580	3.5	1234-1252	Y	63.2199	1243	3	1.5	2	1	.\4_T_Plot\PF\FvH4_1g28580.1--1243--ath-MIR8183-p5_2ss3TA19AT_degradome.jpg
ath-MIR8183-p5_2ss3TA19AT	TCATCTTCTTCTTCTGAATA	MSTRG.1027.2	-	-	-	[T]Signal transduction mechanisms	FvH4_1g15820	4	994-1013	Y	231.806	1004	11	5.5	2	1	.\4_T_Plot\PF\MSTRG.1027.2--1004--ath-MIR8183-p5_2ss3TA19AT_degradome.jpg
ath-MIR8183-p5_2ss3TA19AT	TCATCTTCTTCTTCTGAATA	FvH4_1g15820.1	PREDICTED: cyclin-dependent kinase inhibitor 7 [Fragaria vesca subsp. vesca]	GO:0001673(male germ cell nucleus);GO:0004861(cyclin-dependent protein serine/threonine kinase inhibitor activity);GO:0005515(protein binding);GO:0005634(nucleus);GO:0005654(nucleoplasm);GO:0007050(cell cycle arrest);GO:0030332(cyclin binding);GO:0045736(negative regulation of cyclin-dependent protein serine/threonine kinase activity)	-	[T]Signal transduction mechanisms	FvH4_1g15820	4	1017-1036	Y	231.806	1027	11	5.5	2	1	.\4_T_Plot\PF\FvH4_1g15820.1--1027--ath-MIR8183-p5_2ss3TA19AT_degradome.jpg
ath-MIR8183-p5_2ss3TA19AT	TCATCTTCTTCTTCTGAATA	FvH4_1g06470.1	PREDICTED: profilin [Fragaria vesca subsp. vesca]	GO:0003785(actin monomer binding);GO:0005938(cell cortex);GO:0015629(actin cytoskeleton);GO:0042989(sequestering of actin monomers)	ko04130(SNARE interactions in vesicular transport)	[O]Posttranslational modification, protein turnover, chaperones	FvH4_1g06470	4	660-679	Y	337.173	670	8	8	3	0.999999	.\4_T_Plot\PF\FvH4_1g06470.1--670--ath-MIR8183-p5_2ss3TA19AT_degradome.jpg
ath-MIR8183-p5_2ss3TA19AT	TCATCTTCTTCTTCTGAATA	MSTRG.675.2	-	-	-	[K]Transcription	FvH4_1g10180	4	1011-1029	Y	21.0733	1020	1	0.5	4	1	.\4_T_Plot\PF\MSTRG.675.2--1020--ath-MIR8183-p5_2ss3TA19AT_degradome.jpg
ath-MIR8183-p5_2ss3TA19AT	TCATCTTCTTCTTCTGAATA	FvH4_1g10180.1	PREDICTED: exosome complex exonuclease RRP44 [Fragaria vesca subsp. vesca]	GO:0000175(3'-5'-exoribonuclease activity);GO:0000176(nuclear exosome (RNase complex));GO:0000177(cytoplasmic exosome (RNase complex));GO:0004519(endonuclease activity);GO:0006364(rRNA processing);GO:0006402(mRNA catabolic process);GO:0016075(rRNA catabolic process)	ko03018(RNA degradation)	[K]Transcription	FvH4_1g10180	4	1062-1080	Y	21.0733	1071	1	0.5	4	1	.\4_T_Plot\PF\FvH4_1g10180.1--1071--ath-MIR8183-p5_2ss3TA19AT_degradome.jpg
ath-MIR8183-p5_2ss3TA19AT	TCATCTTCTTCTTCTGAATA	MSTRG.4017.2	-	-	-	[S]Function unknown	FvH4_2g36060	3.5	131-150	Y	42.1466	141	2	1	3	0.992145	.\4_T_Plot\PF\MSTRG.4017.2--141--ath-MIR8183-p5_2ss3TA19AT_degradome.jpg
ath-MIR8183-p5_2ss3TA19AT	TCATCTTCTTCTTCTGAATA	FvH4_2g36060.1	PREDICTED: coiled-coil domain-containing protein 25 [Fragaria vesca subsp. vesca]	GO:0003674(molecular_function);GO:0005737(cytoplasm);GO:0008150(biological_process)	-	[S]Function unknown	FvH4_2g36060	3.5	251-270	Y	42.1466	261	2	1	3	0.992145	.\4_T_Plot\PF\FvH4_2g36060.1--261--ath-MIR8183-p5_2ss3TA19AT_degradome.jpg
ath-MIR8183-p5_2ss3TA19AT	TCATCTTCTTCTTCTGAATA	MSTRG.5138.2	-	-	-	[S]Function unknown	FvH4_3g11240	2.5	1271-1290	Y	126.44	1281	6	3	2	0.998601	.\4_T_Plot\PF\MSTRG.5138.2--1281--ath-MIR8183-p5_2ss3TA19AT_degradome.jpg
ath-MIR8183-p5_2ss3TA19AT	TCATCTTCTTCTTCTGAATA	FvH4_3g11240.1	PREDICTED: patellin-4 isoform X1 [Fragaria vesca subsp. vesca]	GO:0005215(transporter activity);GO:0005634(nucleus);GO:0005829(cytosol);GO:0005886(plasma membrane);GO:0006810(transport);GO:0007049(cell cycle);GO:0008289(lipid binding);GO:0016021(integral component of membrane);GO:0051301(cell division)	-	[S]Function unknown	FvH4_3g11240	2.5	1416-1435	Y	126.44	1426	6	3	2	0.998601	.\4_T_Plot\PF\FvH4_3g11240.1--1426--ath-MIR8183-p5_2ss3TA19AT_degradome.jpg
ath-MIR8183-p5_2ss3TA19AT	TCATCTTCTTCTTCTGAATA	FvH4_3g17440.1	PREDICTED: mitogen-activated protein kinase 19 [Fragaria vesca subsp. vesca]	GO:0004707(MAP kinase activity);GO:0005524(ATP binding);GO:0005634(nucleus);GO:0007165(signal transduction)	ko04075(Plant hormone signal transduction)	[T]Signal transduction mechanisms	FvH4_3g17440	3	353-372	Y	21.0733	363	1	0.5	4	1	.\4_T_Plot\PF\FvH4_3g17440.1--363--ath-MIR8183-p5_2ss3TA19AT_degradome.jpg
ath-MIR8183-p5_2ss3TA19AT	TCATCTTCTTCTTCTGAATA	MSTRG.5468.1	-	-	-	[T]Signal transduction mechanisms	FvH4_3g17440	3	398-417	Y	21.0733	408	1	0.5	4	1	.\4_T_Plot\PF\MSTRG.5468.1--408--ath-MIR8183-p5_2ss3TA19AT_degradome.jpg
ath-MIR8183-p5_2ss3TA19AT	TCATCTTCTTCTTCTGAATA	FvH4_3g05270.1	PREDICTED: uncharacterized protein LOC101314349 [Fragaria vesca subsp. vesca]	-	-	[S]Function unknown	FvH4_3g05270	4	177-196	Y	84.2932	187	2	2	2	1	.\4_T_Plot\PF\FvH4_3g05270.1--187--ath-MIR8183-p5_2ss3TA19AT_degradome.jpg
ath-MIR8183-p5_2ss3TA19AT	TCATCTTCTTCTTCTGAATA	FvH4_3g28110.1	PREDICTED: LOW QUALITY PROTEIN: protein CHROMATIN REMODELING 5 [Fragaria vesca subsp. vesca]	GO:0003677(DNA binding);GO:0003682(chromatin binding);GO:0004386(helicase activity);GO:0005524(ATP binding);GO:0005634(nucleus);GO:0006333(chromatin assembly or disassembly);GO:0009506(plasmodesma);GO:0016568(chromatin modification)	ko03420(Nucleotide excision repair)	[L]Replication, recombination and repair	FvH4_3g28110	4	867-887	Y	21.0733	878	1	0.5	4	1	.\4_T_Plot\PF\FvH4_3g28110.1--878--ath-MIR8183-p5_2ss3TA19AT_degradome.jpg
ath-MIR8183-p5_2ss3TA19AT	TCATCTTCTTCTTCTGAATA	MSTRG.6049.1	-	-	-	[L]Replication, recombination and repair	FvH4_3g28110	4	1009-1029	Y	21.0733	1020	1	0.5	4	1	.\4_T_Plot\PF\MSTRG.6049.1--1020--ath-MIR8183-p5_2ss3TA19AT_degradome.jpg
ath-MIR8183-p5_2ss3TA19AT	TCATCTTCTTCTTCTGAATA	FvH4_3g30390.1	PREDICTED: serine carboxypeptidase-like 51 [Fragaria vesca subsp. vesca]	GO:0004185(serine-type carboxypeptidase activity);GO:0051603(proteolysis involved in cellular protein catabolic process)	ko00940(Phenylpropanoid biosynthesis)	[E]Amino acid transport and metabolism	FvH4_3g30390	4	1732-1751	Y	126.44	1742	3	3	2	1	.\4_T_Plot\PF\FvH4_3g30390.1--1742--ath-MIR8183-p5_2ss3TA19AT_degradome.jpg
ath-MIR8183-p5_2ss3TA19AT	TCATCTTCTTCTTCTGAATA	FvH4_3g31460.1	PREDICTED: RNA polymerase I termination factor [Fragaria vesca subsp. vesca]	GO:0003677(DNA binding);GO:0003700(transcription factor activity, sequence-specific DNA binding);GO:0005634(nucleus)	-	[K]Transcription	FvH4_3g31460	4	1003-1022	Y	21.0733	1013	1	0.5	4	1	.\4_T_Plot\PF\FvH4_3g31460.1--1013--ath-MIR8183-p5_2ss3TA19AT_degradome.jpg
ath-MIR8183-p5_2ss3TA19AT	TCATCTTCTTCTTCTGAATA	MSTRG.6234.1	-	-	-	[K]Transcription	FvH4_3g31460	4	1110-1129	Y	21.0733	1120	1	0.5	4	1	.\4_T_Plot\PF\MSTRG.6234.1--1120--ath-MIR8183-p5_2ss3TA19AT_degradome.jpg
ath-MIR8183-p5_2ss3TA19AT	TCATCTTCTTCTTCTGAATA	FvH4_4g22870.1	PREDICTED: RNA polymerase II C-terminal domain phosphatase-like 3 [Fragaria vesca subsp. vesca]	GO:0008420(CTD phosphatase activity);GO:0016591(DNA-directed RNA polymerase II, holoenzyme);GO:0070940(dephosphorylation of RNA polymerase II C-terminal domain)	-	[K]Transcription	FvH4_4g22870	4	1752-1771	Y	84.2932	1762	2	2	2	1	.\4_T_Plot\PF\FvH4_4g22870.1--1762--ath-MIR8183-p5_2ss3TA19AT_degradome.jpg
ath-MIR8183-p5_2ss3TA19AT	TCATCTTCTTCTTCTGAATA	FvH4_4g05910.1	PREDICTED: protein SULFUR DEFICIENCY-INDUCED 2-like [Fragaria vesca subsp. vesca]	GO:0005634(nucleus);GO:0009658(chloroplast organization);GO:0010438(cellular response to sulfur starvation)	-	[S]Function unknown	FvH4_4g05910	4	124-143	Y	42.1466	134	1	1	4	1	.\4_T_Plot\PF\FvH4_4g05910.1--134--ath-MIR8183-p5_2ss3TA19AT_degradome.jpg
ath-MIR8183-p5_2ss3TA19AT	TCATCTTCTTCTTCTGAATA	FvH4_6g04240.1	PREDICTED: FRIGIDA-like protein 4a [Fragaria vesca subsp. vesca]	GO:0003674(molecular_function);GO:0005634(nucleus);GO:0009908(flower development);GO:0030154(cell differentiation)	-	[S]Function unknown	FvH4_6g04240	4	982-1002	Y	21.0733	993	1	0.5	4	1	.\4_T_Plot\PF\FvH4_6g04240.1--993--ath-MIR8183-p5_2ss3TA19AT_degradome.jpg
ath-MIR8183-p5_2ss3TA19AT	TCATCTTCTTCTTCTGAATA	FvH4_7g06410.1	PREDICTED: RNA-binding protein 28-like isoform X1 [Fragaria vesca subsp. vesca]	GO:0000166(nucleotide binding);GO:0003676(nucleic acid binding);GO:0003723(RNA binding);GO:0005634(nucleus)	ko03008(Ribosome biogenesis in eukaryotes)	[S]Function unknown	FvH4_7g06410	3	1297-1316	Y	10.5366	1307	1	0.25	4	1	.\4_T_Plot\PF\FvH4_7g06410.1--1307--ath-MIR8183-p5_2ss3TA19AT_degradome.jpg
ath-MIR8183-p5_2ss3TA19AT	TCATCTTCTTCTTCTGAATA	FvH4_7g12280.1	PREDICTED: RNA-binding protein 28-like isoform X1 [Fragaria vesca subsp. vesca]	GO:0000166(nucleotide binding);GO:0003676(nucleic acid binding);GO:0003723(RNA binding);GO:0005634(nucleus)	ko03008(Ribosome biogenesis in eukaryotes)	[S]Function unknown	FvH4_7g12280	3	1924-1943	Y	10.5366	1934	1	0.25	4	1	.\4_T_Plot\PF\FvH4_7g12280.1--1934--ath-MIR8183-p5_2ss3TA19AT_degradome.jpg
ath-MIR8183-p5_2ss3TA19AT	TCATCTTCTTCTTCTGAATA	FvH4_7g14720.1	PREDICTED: ATP-dependent helicase BRM [Fragaria vesca subsp. vesca]	GO:0003677(DNA binding);GO:0003682(chromatin binding);GO:0004386(helicase activity);GO:0005515(protein binding);GO:0005524(ATP binding);GO:0005634(nucleus);GO:0005829(cytosol);GO:0006351(transcription, DNA-templated);GO:0006355(regulation of transcription, DNA-templated);GO:0008094(DNA-dependent ATPase activity);GO:0010199(organ boundary specification between lateral organs and the meristem);GO:0…	ko03420(Nucleotide excision repair)	[L]Replication, recombination and repair	FvH4_7g14720	4	6959-6977	Y	210.733	6969	5	5	2	1	.\4_T_Plot\PF\FvH4_7g14720.1--6969--ath-MIR8183-p5_2ss3TA19AT_degradome.jpg
ath-MIR8183-p5_2ss3TA19AT	TCATCTTCTTCTTCTGAATA	FvH4_6g46360.1	PREDICTED: E3 ubiquitin-protein ligase At3g02290-like [Fragaria vesca subsp. vesca]	GO:0000209(protein polyubiquitination);GO:0005634(nucleus);GO:0005737(cytoplasm);GO:0042787(protein ubiquitination involved in ubiquitin-dependent protein catabolic process);GO:0043161(proteasome-mediated ubiquitin-dependent protein catabolic process);GO:0061630(ubiquitin protein ligase activity)	ko03010(Ribosome)	[O]Posttranslational modification, protein turnover, chaperones	FvH4_6g46360	3	1041-1060	Y	42.1466	1051	2	1	2	1	.\4_T_Plot\PF\FvH4_6g46360.1--1051--ath-MIR8183-p5_2ss3TA19AT_degradome.jpg
ath-MIR8183-p5_2ss3TA19AT	TCATCTTCTTCTTCTGAATA	MSTRG.14408.1	-	-	-	[O]Posttranslational modification, protein turnover, chaperones	FvH4_6g46360	3	1146-1165	Y	42.1466	1156	2	1	2	1	.\4_T_Plot\PF\MSTRG.14408.1--1156--ath-MIR8183-p5_2ss3TA19AT_degradome.jpg
ath-MIR8183-p5_2ss3TA19AT	TCATCTTCTTCTTCTGAATA	MSTRG.14971.2	-	-	-	[S]Function unknown	FvH4_7g00440	3	1440-1458	Y	84.2932	1449	2	2	3	0.943284	.\4_T_Plot\PF\MSTRG.14971.2--1449--ath-MIR8183-p5_2ss3TA19AT_degradome.jpg
ath-MIR8183-p5_2ss3TA19AT	TCATCTTCTTCTTCTGAATA	FvH4_7g01130.1	PREDICTED: carotenoid 9,10(9',10')-cleavage dioxygenase 1 [Fragaria vesca subsp. vesca]	GO:0005737(cytoplasm);GO:0005773(vacuole);GO:0005774(vacuolar membrane);GO:0005794(Golgi apparatus);GO:0005886(plasma membrane);GO:0009414(response to water deprivation);GO:0009506(plasmodesma);GO:0016118(carotenoid catabolic process);GO:0016121(carotene catabolic process);GO:0016124(xanthophyll catabolic process);GO:0045549(9-cis-epoxycarotenoid dioxygenase activity);GO:0046872(metal ion binding…	ko00906(Carotenoid biosynthesis)	[Q]Secondary metabolites biosynthesis, transport and catabolism	FvH4_7g01130	3.5	1704-1724	Y	42.1466	1715	1	1	4	1	.\4_T_Plot\PF\FvH4_7g01130.1--1715--ath-MIR8183-p5_2ss3TA19AT_degradome.jpg
ath-MIR8183-p5_2ss3TA19AT	TCATCTTCTTCTTCTGAATA	FvH4_6g49810.1	-	-	-	-	-	4	792-811	Y	421.466	802	10	10	2	1	.\4_T_Plot\PF\FvH4_6g49810.1--802--ath-MIR8183-p5_2ss3TA19AT_degradome.jpg
ath-MIR8183-p5_2ss3TA19AT	TCATCTTCTTCTTCTGAATA	FvH4_6g53860.1	PREDICTED: 60S ribosomal protein L7a-2 [Fragaria vesca subsp. vesca]	GO:0000470(maturation of LSU-rRNA);GO:0003723(RNA binding);GO:0006412(translation);GO:0022625(cytosolic large ribosomal subunit)	ko03010(Ribosome)	[J]Translation, ribosomal structure and biogenesis	FvH4_6g53860	4	297-316	Y	379.319	307	9	9	2	1	.\4_T_Plot\PF\FvH4_6g53860.1--307--ath-MIR8183-p5_2ss3TA19AT_degradome.jpg
ath-MIR8183-p5_2ss3TA19AT	TCATCTTCTTCTTCTGAATA	FvH4_6g38360.1	PREDICTED: uncharacterized protein LOC101308195 [Fragaria vesca subsp. vesca]	GO:0003674(molecular_function);GO:0005634(nucleus);GO:0008150(biological_process);GO:0009507(chloroplast)	-	[S]Function unknown	FvH4_6g38360	4	326-345	Y	42.1466	336	2	1	2	1	.\4_T_Plot\PF\FvH4_6g38360.1--336--ath-MIR8183-p5_2ss3TA19AT_degradome.jpg
ath-MIR8183-p5_2ss3TA19AT	TCATCTTCTTCTTCTGAATA	MSTRG.13898.1	-	-	-	[S]Function unknown	FvH4_6g38360	4	309-328	Y	42.1466	319	2	1	2	1	.\4_T_Plot\PF\MSTRG.13898.1--319--ath-MIR8183-p5_2ss3TA19AT_degradome.jpg
ath-MIR8183-p5_2ss3TA19AT	TCATCTTCTTCTTCTGAATA	FvH4_6g33340.1	PREDICTED: WD-40 repeat-containing protein MSI4-like [Fragaria vesca subsp. vesca]	GO:0005515(protein binding);GO:0005634(nucleus);GO:0005730(nucleolus);GO:0005737(cytoplasm);GO:0005829(cytosol);GO:0006281(DNA repair);GO:0006351(transcription, DNA-templated);GO:0006355(regulation of transcription, DNA-templated);GO:0009826(unidimensional cell growth);GO:0009908(flower development);GO:0009965(leaf morphogenesis);GO:0010090(trichome morphogenesis);GO:0010224(response to UV-B);GO:…	-	[S]Function unknown	FvH4_6g33340	4	222-241	Y	84.2932	232	2	2	2	1	.\4_T_Plot\PF\FvH4_6g33340.1--232--ath-MIR8183-p5_2ss3TA19AT_degradome.jpg
ath-MIR8183-p5_2ss3TA19AT	TCATCTTCTTCTTCTGAATA	MSTRG.13518.6	-	-	-	[T]Signal transduction mechanisms	FvH4_6g31370	4	2871-2891	Y	313.758	2881	67	7.44444	2	1	.\4_T_Plot\PF\MSTRG.13518.6--2881--ath-MIR8183-p5_2ss3TA19AT_degradome.jpg
ath-MIR8183-p5_2ss3TA19AT	TCATCTTCTTCTTCTGAATA	MSTRG.13518.9	-	-	-	[T]Signal transduction mechanisms	FvH4_6g31370	4	2989-3009	Y	313.758	2999	67	7.44444	2	1	.\4_T_Plot\PF\MSTRG.13518.9--2999--ath-MIR8183-p5_2ss3TA19AT_degradome.jpg
ath-MIR8183-p5_2ss3TA19AT	TCATCTTCTTCTTCTGAATA	MSTRG.13518.4	-	-	-	[T]Signal transduction mechanisms	FvH4_6g31370	4	3248-3268	Y	313.758	3258	67	7.44444	2	1	.\4_T_Plot\PF\MSTRG.13518.4--3258--ath-MIR8183-p5_2ss3TA19AT_degradome.jpg
ath-MIR8183-p5_2ss3TA19AT	TCATCTTCTTCTTCTGAATA	FvH4_6g31370.1	PREDICTED: G-type lectin S-receptor-like serine/threonine-protein kinase CES101 [Fragaria vesca subsp. vesca]	GO:0004674(protein serine/threonine kinase activity);GO:0005886(plasma membrane);GO:0006468(protein phosphorylation);GO:0006952(defense response);GO:0009506(plasmodesma)	ko00520(Amino sugar and nucleotide sugar metabolism)	[T]Signal transduction mechanisms	FvH4_6g31370	4	3330-3350	Y	313.758	3340	67	7.44444	2	1	.\4_T_Plot\PF\FvH4_6g31370.1--3340--ath-MIR8183-p5_2ss3TA19AT_degradome.jpg
ath-MIR8183-p5_2ss3TA19AT	TCATCTTCTTCTTCTGAATA	MSTRG.13518.2	-	-	-	[G]Carbohydrate transport and metabolism	FvH4_6g31370	4	3273-3293	Y	313.758	3283	67	7.44444	2	1	.\4_T_Plot\PF\MSTRG.13518.2--3283--ath-MIR8183-p5_2ss3TA19AT_degradome.jpg
ath-MIR8183-p5_2ss3TA19AT	TCATCTTCTTCTTCTGAATA	MSTRG.13518.8	-	-	-	[T]Signal transduction mechanisms	FvH4_6g31370	4	3521-3541	Y	313.758	3531	67	7.44444	2	1	.\4_T_Plot\PF\MSTRG.13518.8--3531--ath-MIR8183-p5_2ss3TA19AT_degradome.jpg
ath-MIR8183-p5_2ss3TA19AT	TCATCTTCTTCTTCTGAATA	MSTRG.13518.7	-	-	-	[T]Signal transduction mechanisms	FvH4_6g31370	4	3530-3550	Y	313.758	3540	67	7.44444	2	1	.\4_T_Plot\PF\MSTRG.13518.7--3540--ath-MIR8183-p5_2ss3TA19AT_degradome.jpg
ath-MIR8183-p5_2ss3TA19AT	TCATCTTCTTCTTCTGAATA	MSTRG.13518.5	-	-	-	[T]Signal transduction mechanisms	FvH4_6g31370	4	3576-3596	Y	313.758	3586	67	7.44444	2	1	.\4_T_Plot\PF\MSTRG.13518.5--3586--ath-MIR8183-p5_2ss3TA19AT_degradome.jpg
ath-MIR8183-p5_2ss3TA19AT	TCATCTTCTTCTTCTGAATA	MSTRG.13518.3	-	-	-	[T]Signal transduction mechanisms	FvH4_6g31370	4	4135-4155	Y	313.758	4145	67	7.44444	2	1	.\4_T_Plot\PF\MSTRG.13518.3--4145--ath-MIR8183-p5_2ss3TA19AT_degradome.jpg
ath-MIR8183-p5_2ss3TA19AT	TCATCTTCTTCTTCTGAATA	FvH4_5g14030.1	PREDICTED: RNA polymerase-associated protein LEO1 [Fragaria vesca subsp. vesca]	GO:0005634(nucleus);GO:0032968(positive regulation of transcription elongation from RNA polymerase II promoter);GO:1990269(RNA polymerase II C-terminal domain phosphoserine binding)	-	[K]Transcription	FvH4_5g14030	4	614-633	Y	84.2932	624	2	2	2	1	.\4_T_Plot\PF\FvH4_5g14030.1--624--ath-MIR8183-p5_2ss3TA19AT_degradome.jpg
ath-MIR8183-p5_2ss3TA19AT	TCATCTTCTTCTTCTGAATA	FvH4_5g03160.1	PREDICTED: 1-aminocyclopropane-1-carboxylate synthase [Fragaria vesca subsp. vesca]	GO:0001944(vasculature development);GO:0005515(protein binding);GO:0005737(cytoplasm);GO:0006952(defense response);GO:0006979(response to oxidative stress);GO:0009611(response to wounding);GO:0009612(response to mechanical stimulus);GO:0009693(ethylene biosynthetic process);GO:0009723(response to ethylene);GO:0009733(response to auxin);GO:0009753(response to jasmonic acid);GO:0009835(fruit ripeni…	ko00270(Cysteine and methionine metabolism)	[E]Amino acid transport and metabolism	FvH4_5g03160	4	984-1002	Y	252.879	993	12	6	2	1	.\4_T_Plot\PF\FvH4_5g03160.1--993--ath-MIR8183-p5_2ss3TA19AT_degradome.jpg
ath-MIR8183-p5_2ss3TA19AT	TCATCTTCTTCTTCTGAATA	MSTRG.9458.1	-	-	-	[E]Amino acid transport and metabolism	FvH4_5g03160	4	1381-1399	Y	252.879	1390	12	6	2	1	.\4_T_Plot\PF\MSTRG.9458.1--1390--ath-MIR8183-p5_2ss3TA19AT_degradome.jpg
ath-miR845a_R-3	CGGCTCTGATACCAATTG	MSTRG.4342.1	-	-	-	[O]Posttranslational modification, protein turnover, chaperones	FvH4_2g40290	3.5	408-425	Y	42.1466	416	1	1	4	0.959672	.\4_T_Plot\PF\MSTRG.4342.1--416--ath-miR845a_R-3_degradome.jpg
ath-miR845a_R-3	CGGCTCTGATACCAATTG	MSTRG.4615.3	-	-	-	[O]Posttranslational modification, protein turnover, chaperones	-	4	423-439	Y	7.02443	430	1	0.166667	4	1	.\4_T_Plot\PF\MSTRG.4615.3--430--ath-miR845a_R-3_degradome.jpg
ath-miR845a_R-3	CGGCTCTGATACCAATTG	MSTRG.4615.6	-	-	-	[O]Posttranslational modification, protein turnover, chaperones	-	4	651-667	Y	7.02443	658	1	0.166667	4	1	.\4_T_Plot\PF\MSTRG.4615.6--658--ath-miR845a_R-3_degradome.jpg
ath-miR845a_R-3	CGGCTCTGATACCAATTG	MSTRG.4615.7	-	-	-	[O]Posttranslational modification, protein turnover, chaperones	-	4	650-666	Y	7.02443	657	1	0.166667	4	1	.\4_T_Plot\PF\MSTRG.4615.7--657--ath-miR845a_R-3_degradome.jpg
ath-miR845a_R-3	CGGCTCTGATACCAATTG	MSTRG.4615.4	-	-	-	[O]Posttranslational modification, protein turnover, chaperones	-	4	879-895	Y	7.02443	886	1	0.166667	4	1	.\4_T_Plot\PF\MSTRG.4615.4--886--ath-miR845a_R-3_degradome.jpg
ath-miR845a_R-3	CGGCTCTGATACCAATTG	MSTRG.4615.2	-	-	-	[O]Posttranslational modification, protein turnover, chaperones	-	4	879-895	Y	7.02443	886	1	0.166667	4	1	.\4_T_Plot\PF\MSTRG.4615.2--886--ath-miR845a_R-3_degradome.jpg
ath-miR845a_R-3	CGGCTCTGATACCAATTG	MSTRG.4615.1	-	-	-	[O]Posttranslational modification, protein turnover, chaperones	-	4	879-895	Y	7.02443	886	1	0.166667	4	1	.\4_T_Plot\PF\MSTRG.4615.1--886--ath-miR845a_R-3_degradome.jpg
ath-miR845a_R-3	CGGCTCTGATACCAATTG	FvH4_4g10450.1	PREDICTED: 15 kDa selenoprotein [Fragaria vesca subsp. vesca]	GO:0008150(biological_process);GO:0008430(selenium binding)	-	[S]Function unknown	FvH4_4g10450	4	247-263	Y	42.1466	255	1	1	4	1	.\4_T_Plot\PF\FvH4_4g10450.1--255--ath-miR845a_R-3_degradome.jpg
ath-miR845a_R-3	CGGCTCTGATACCAATTG	MSTRG.11625.1	-	-	-	-	-	4	67-85	Y	21.0733	76	1	0.5	4	1	.\4_T_Plot\PF\MSTRG.11625.1--76--ath-miR845a_R-3_degradome.jpg
ath-MIR858b-p5	TTCGTTGTCTGTTCGACCTTG	FvH4_1g22420.1	PREDICTED: transcription factor WER-like [Fragaria vesca subsp. vesca]	GO:0003677(DNA binding);GO:0003700(transcription factor activity, sequence-specific DNA binding);GO:0005515(protein binding);GO:0005634(nucleus);GO:0006351(transcription, DNA-templated);GO:0006355(regulation of transcription, DNA-templated);GO:0045165(cell fate commitment);GO:0045893(positive regulation of transcription, DNA-templated);GO:0048765(root hair cell differentiation)	ko04712(Circadian rhythm - plant)	[K]Transcription	FvH4_1g22420	2.5	58-78	Y	231.806	69	11	5.5	0	0.0111745	.\4_T_Plot\PF\FvH4_1g22420.1--69--ath-MIR858b-p5_degradome.jpg
ath-MIR858b-p5	TTCGTTGTCTGTTCGACCTTG	FvH4_2g31090.1	PREDICTED: transcription repressor MYB6-like [Fragaria vesca subsp. vesca]	GO:0003677(DNA binding);GO:0003700(transcription factor activity, sequence-specific DNA binding);GO:0005634(nucleus);GO:0006351(transcription, DNA-templated);GO:0006355(regulation of transcription, DNA-templated);GO:0009611(response to wounding);GO:0009651(response to salt stress);GO:0009737(response to abscisic acid);GO:0009751(response to salicylic acid);GO:0009800(cinnamic acid biosynthetic pr…	ko00190(Oxidative phosphorylation);ko00860(Porphyrin and chlorophyll metabolism)	[K]Transcription	FvH4_2g31090	2.5	413-432	Y	3076.7	423	73	73	0	0.0111745	.\4_T_Plot\PF\FvH4_2g31090.1--423--ath-MIR858b-p5_degradome.jpg
ath-MIR858b-p5	TTCGTTGTCTGTTCGACCTTG	FvH4_2g31080.1	PREDICTED: transcription repressor MYB6-like [Fragaria vesca subsp. vesca]	GO:0003677(DNA binding);GO:0003700(transcription factor activity, sequence-specific DNA binding);GO:0005515(protein binding);GO:0005524(ATP binding);GO:0005634(nucleus);GO:0006351(transcription, DNA-templated);GO:0006355(regulation of transcription, DNA-templated);GO:0006633(fatty acid biosynthetic process);GO:0006970(response to osmotic stress);GO:0009813(flavonoid biosynthetic process);GO:00100…	ko04712(Circadian rhythm - plant)	[K]Transcription	FvH4_2g31080	3	172-192	Y	547.906	183	13	13	0	0.0266093	.\4_T_Plot\PF\FvH4_2g31080.1--183--ath-MIR858b-p5_degradome.jpg
ath-MIR858b-p5	TTCGTTGTCTGTTCGACCTTG	FvH4_2g31100.1	PREDICTED: transcription factor TT2-like [Fragaria vesca subsp. vesca]	GO:0003677(DNA binding);GO:0003700(transcription factor activity, sequence-specific DNA binding);GO:0005634(nucleus);GO:0006351(transcription, DNA-templated);GO:0006355(regulation of transcription, DNA-templated);GO:0009845(seed germination);GO:0010026(trichome differentiation);GO:0010090(trichome morphogenesis);GO:0010214(seed coat development);GO:0010468(regulation of gene expression);GO:004835…	ko00190(Oxidative phosphorylation);ko00860(Porphyrin and chlorophyll metabolism)	[K]Transcription	FvH4_2g31100	3.5	501-521	Y	42.1466	512	1	1	4	0.98617	.\4_T_Plot\PF\FvH4_2g31100.1--512--ath-MIR858b-p5_degradome.jpg
ath-MIR858b-p5	TTCGTTGTCTGTTCGACCTTG	FvH4_2g36950.1	PREDICTED: uncharacterized protein LOC101295484 [Fragaria vesca subsp. vesca]	GO:0003674(molecular_function);GO:0005576(extracellular region);GO:0008150(biological_process)	ko04712(Circadian rhythm - plant)	[S]Function unknown	FvH4_2g36950	3.5	638-657	Y	295.026	648	7	7	2	0.990661	.\4_T_Plot\PF\FvH4_2g36950.1--648--ath-MIR858b-p5_degradome.jpg
ath-MIR858b-p5	TTCGTTGTCTGTTCGACCTTG	FvH4_6g38680.1	PREDICTED: transcription factor WER-like [Fragaria vesca subsp. vesca]	GO:0003677(DNA binding);GO:0003700(transcription factor activity, sequence-specific DNA binding);GO:0005515(protein binding);GO:0005634(nucleus);GO:0006351(transcription, DNA-templated);GO:0006355(regulation of transcription, DNA-templated);GO:0045165(cell fate commitment);GO:0045893(positive regulation of transcription, DNA-templated);GO:0048765(root hair cell differentiation)	ko04712(Circadian rhythm - plant)	[K]Transcription	FvH4_6g38680	2.5	544-564	Y	210.733	555	10	5	2	0.888164	.\4_T_Plot\PF\FvH4_6g38680.1--555--ath-MIR858b-p5_degradome.jpg
ath-MIR858b-p5	TTCGTTGTCTGTTCGACCTTG	FvH4_6g34670.1	PREDICTED: transcription factor WER-like [Fragaria vesca subsp. vesca]	GO:0003677(DNA binding);GO:0003700(transcription factor activity, sequence-specific DNA binding);GO:0005515(protein binding);GO:0005634(nucleus);GO:0006351(transcription, DNA-templated);GO:0006355(regulation of transcription, DNA-templated);GO:0045165(cell fate commitment);GO:0045893(positive regulation of transcription, DNA-templated);GO:0048765(root hair cell differentiation)	ko04712(Circadian rhythm - plant)	[K]Transcription	FvH4_6g34670	3	519-539	Y	252.879	530	6	6	2	0.994793	.\4_T_Plot\PF\FvH4_6g34670.1--530--ath-MIR858b-p5_degradome.jpg
ath-MIR858b-p5	TTCGTTGTCTGTTCGACCTTG	FvH4_6g32950.1	PREDICTED: transcription factor MYB82-like [Fragaria vesca subsp. vesca]	GO:0003677(DNA binding);GO:0005634(nucleus);GO:0006355(regulation of transcription, DNA-templated);GO:0006970(response to osmotic stress);GO:0009631(cold acclimation);GO:0009651(response to salt stress);GO:0009751(response to salicylic acid)	ko04712(Circadian rhythm - plant)	[K]Transcription	FvH4_6g32950	3.5	44-63	Y	1615.62	54	115	38.3333	0	0.023688	.\4_T_Plot\PF\FvH4_6g32950.1--54--ath-MIR858b-p5_degradome.jpg
ath-MIR858b-p5	TTCGTTGTCTGTTCGACCTTG	MSTRG.13614.2	-	-	-	[K]Transcription	FvH4_6g32950	3.5	391-410	Y	1615.62	401	115	38.3333	0	0.023688	.\4_T_Plot\PF\MSTRG.13614.2--401--ath-MIR858b-p5_degradome.jpg
ath-MIR858b-p5	TTCGTTGTCTGTTCGACCTTG	MSTRG.13614.1	-	-	-	[K]Transcription	FvH4_6g32950	3.5	375-394	Y	1615.62	385	115	38.3333	0	0.023688	.\4_T_Plot\PF\MSTRG.13614.1--385--ath-MIR858b-p5_degradome.jpg
ath-MIR858b-p5	TTCGTTGTCTGTTCGACCTTG	FvH4_6g34650.1	PREDICTED: transcription factor TT2-like [Fragaria vesca subsp. vesca]	GO:0003677(DNA binding);GO:0003700(transcription factor activity, sequence-specific DNA binding);GO:0005515(protein binding);GO:0005524(ATP binding);GO:0005634(nucleus);GO:0006351(transcription, DNA-templated);GO:0006355(regulation of transcription, DNA-templated);GO:0006633(fatty acid biosynthetic process);GO:0006970(response to osmotic stress);GO:0009813(flavonoid biosynthetic process);GO:00100…	ko00190(Oxidative phosphorylation);ko00860(Porphyrin and chlorophyll metabolism)	[K]Transcription	FvH4_6g34650	4	488-508	Y	1095.81	499	26	26	2	0.784222	.\4_T_Plot\PF\FvH4_6g34650.1--499--ath-MIR858b-p5_degradome.jpg
ath-MIR858b-p5	TTCGTTGTCTGTTCGACCTTG	MSTRG.10519.2	-	-	-	[K]Transcription	FvH4_5g19400	3	485-505	Y	4404.32	496	209	104.5	2	0.994793	.\4_T_Plot\PF\MSTRG.10519.2--496--ath-MIR858b-p5_degradome.jpg
ath-MIR858b-p5	TTCGTTGTCTGTTCGACCTTG	FvH4_5g19400.1	PREDICTED: transcription factor WER-like isoform X1 [Fragaria vesca subsp. vesca]	GO:0003677(DNA binding);GO:0003700(transcription factor activity, sequence-specific DNA binding);GO:0005515(protein binding);GO:0005634(nucleus);GO:0006351(transcription, DNA-templated);GO:0006355(regulation of transcription, DNA-templated);GO:0045165(cell fate commitment);GO:0045893(positive regulation of transcription, DNA-templated);GO:0048765(root hair cell differentiation)	ko04712(Circadian rhythm - plant)	[K]Transcription	FvH4_5g19400	3	505-525	Y	4404.32	516	209	104.5	2	0.994793	.\4_T_Plot\PF\FvH4_5g19400.1--516--ath-MIR858b-p5_degradome.jpg
bdi-MIR159a-p5_1ss1CA	ATTGGATTGAAGGGAGCTCTC	FvH4_3g05220.1	PREDICTED: transcription factor TCP2 [Fragaria vesca subsp. vesca]	GO:0003677(DNA binding);GO:0003700(transcription factor activity, sequence-specific DNA binding);GO:0005515(protein binding);GO:0005634(nucleus);GO:0006351(transcription, DNA-templated);GO:0006355(regulation of transcription, DNA-templated);GO:0009637(response to blue light);GO:0009965(leaf morphogenesis);GO:0030154(cell differentiation);GO:0045962(positive regulation of development, heterochroni…	-	[K]Transcription	FvH4_3g05220	4	2197-2217	Y	210.733	2208	5	5	2	0.870577	.\4_T_Plot\PF\FvH4_3g05220.1--2208--bdi-MIR159a-p5_1ss1CA_degradome.jpg
bdi-MIR159a-p5_1ss1CA	ATTGGATTGAAGGGAGCTCTC	MSTRG.15258.3	-	-	-	[K]Transcription	FvH4_7g04470	3.5	1369-1389	Y	4818.76	1380	343	114.333	0	0.00894961	.\4_T_Plot\PF\MSTRG.15258.3--1380--bdi-MIR159a-p5_1ss1CA_degradome.jpg
bdi-MIR159a-p5_1ss1CA	ATTGGATTGAAGGGAGCTCTC	FvH4_7g04470.1	PREDICTED: transcription factor GAMYB [Fragaria vesca subsp. vesca]	GO:0003677(DNA binding);GO:0003700(transcription factor activity, sequence-specific DNA binding);GO:0005634(nucleus);GO:0006355(regulation of transcription, DNA-templated);GO:0009740(gibberellic acid mediated signaling pathway);GO:0009789(positive regulation of abscisic acid-activated signaling pathway);GO:0043068(positive regulation of programmed cell death);GO:0045893(positive regulation of tra…	ko04626(Plant-pathogen interaction)	[K]Transcription	FvH4_7g04470	3.5	1439-1459	Y	4818.76	1450	343	114.333	0	0.00894961	.\4_T_Plot\PF\FvH4_7g04470.1--1450--bdi-MIR159a-p5_1ss1CA_degradome.jpg
bdi-MIR159a-p5_1ss1CA	ATTGGATTGAAGGGAGCTCTC	MSTRG.15258.2	-	-	-	[K]Transcription	FvH4_7g04470	3.5	1519-1539	Y	4818.76	1530	343	114.333	0	0.00894961	.\4_T_Plot\PF\MSTRG.15258.2--1530--bdi-MIR159a-p5_1ss1CA_degradome.jpg
bdi-miR169e-3p_1ss18GT	GGCAGTCTCCTTGGCTATC	FvH4_4g14080.1	-	-	-	-	-	4	627-645	Y	84.2932	636	2	2	2	1	.\4_T_Plot\PF\FvH4_4g14080.1--636--bdi-miR169e-3p_1ss18GT_degradome.jpg
bdi-miR169e-3p_1ss18GT	GGCAGTCTCCTTGGCTATC	FvH4_5g28930.1	PREDICTED: probable tyrosine--tRNA ligase, mitochondrial [Fragaria vesca subsp. vesca]	GO:0003723(RNA binding);GO:0004812(aminoacyl-tRNA ligase activity);GO:0004831(tyrosine-tRNA ligase activity);GO:0005524(ATP binding);GO:0005739(mitochondrion);GO:0005829(cytosol);GO:0006418(tRNA aminoacylation for protein translation);GO:0006437(tyrosyl-tRNA aminoacylation);GO:0009507(chloroplast);GO:0009570(chloroplast stroma);GO:0009793(embryo development ending in seed dormancy);GO:0043039(tRN…	ko00970(Aminoacyl-tRNA biosynthesis)	[J]Translation, ribosomal structure and biogenesis	FvH4_5g28930	4	733-751	Y	21.0733	742	1	0.5	4	1	.\4_T_Plot\PF\FvH4_5g28930.1--742--bdi-miR169e-3p_1ss18GT_degradome.jpg
bdi-miR169e-3p_1ss18GT	GGCAGTCTCCTTGGCTATC	FvH4_6g39550.1	PREDICTED: probable tyrosine--tRNA ligase, mitochondrial [Fragaria vesca subsp. vesca]	GO:0004831(tyrosine-tRNA ligase activity);GO:0005739(mitochondrion);GO:0005829(cytosol);GO:0009570(chloroplast stroma);GO:0043039(tRNA aminoacylation)	ko00970(Aminoacyl-tRNA biosynthesis)	[J]Translation, ribosomal structure and biogenesis	FvH4_6g39550	4	691-709	Y	21.0733	700	1	0.5	4	1	.\4_T_Plot\PF\FvH4_6g39550.1--700--bdi-miR169e-3p_1ss18GT_degradome.jpg
bdi-miR169e-3p_1ss18GT	GGCAGTCTCCTTGGCTATC	MSTRG.15135.2	-	-	-	[Z]Cytoskeleton	-	4	2591-2609	Y	21.0733	2600	1	0.5	4	1	.\4_T_Plot\PF\MSTRG.15135.2--2600--bdi-miR169e-3p_1ss18GT_degradome.jpg
bdi-miR169e-3p_1ss18GT	GGCAGTCTCCTTGGCTATC	MSTRG.15135.1	-	-	-	[Z]Cytoskeleton	-	4	2613-2631	Y	21.0733	2622	1	0.5	4	1	.\4_T_Plot\PF\MSTRG.15135.1--2622--bdi-miR169e-3p_1ss18GT_degradome.jpg
bdi-miR169e-3p_1ss18GT	GGCAGTCTCCTTGGCTATC	MSTRG.8844.1	-	-	-	[S]Function unknown	-	4	771-789	Y	42.1466	780	1	1	4	1	.\4_T_Plot\PF\MSTRG.8844.1--780--bdi-miR169e-3p_1ss18GT_degradome.jpg
bdi-miR169e-3p_1ss18GT	GGCAGTCTCCTTGGCTATC	MSTRG.9583.3	-	-	-	[G]Carbohydrate transport and metabolism	FvH4_5g05100	4	2211-2228	Y	10.5366	2219	1	0.25	4	1	.\4_T_Plot\PF\MSTRG.9583.3--2219--bdi-miR169e-3p_1ss18GT_degradome.jpg
bdi-miR169e-3p_1ss18GT	GGCAGTCTCCTTGGCTATC	MSTRG.9583.4	-	-	-	[G]Carbohydrate transport and metabolism	FvH4_5g05100	4	2595-2612	Y	10.5366	2603	1	0.25	4	1	.\4_T_Plot\PF\MSTRG.9583.4--2603--bdi-miR169e-3p_1ss18GT_degradome.jpg
bdi-miR169e-3p_1ss18GT	GGCAGTCTCCTTGGCTATC	FvH4_5g05100.1	PREDICTED: probable alpha,alpha-trehalose-phosphate synthase [UDP-forming] 9 [Fragaria vesca subsp. vesca]	GO:0003825(alpha,alpha-trehalose-phosphate synthase (UDP-forming) activity);GO:0004805(trehalose-phosphatase activity);GO:0005634(nucleus);GO:0005992(trehalose biosynthetic process);GO:0016757(transferase activity, transferring glycosyl groups)	ko00500(Starch and sucrose metabolism)	[G]Carbohydrate transport and metabolism	FvH4_5g05100	4	2749-2766	Y	10.5366	2757	1	0.25	4	1	.\4_T_Plot\PF\FvH4_5g05100.1--2757--bdi-miR169e-3p_1ss18GT_degradome.jpg
bdi-miR169e-3p_1ss18GT	GGCAGTCTCCTTGGCTATC	MSTRG.9583.2	-	-	-	[G]Carbohydrate transport and metabolism	FvH4_5g05100	4	3243-3260	Y	10.5366	3251	1	0.25	4	1	.\4_T_Plot\PF\MSTRG.9583.2--3251--bdi-miR169e-3p_1ss18GT_degradome.jpg
bdi-miR5054_1ss11CG	TCCCCACGGTGGGCGCCA	FvH4_3g10070.1	PREDICTED: homeobox-leucine zipper protein ATHB-14 [Fragaria vesca subsp. vesca]	GO:0003677(DNA binding);GO:0003700(transcription factor activity, sequence-specific DNA binding);GO:0005634(nucleus);GO:0006351(transcription, DNA-templated);GO:0006355(regulation of transcription, DNA-templated);GO:0008289(lipid binding);GO:0009855(determination of bilateral symmetry);GO:0009944(polarity specification of adaxial/abaxial axis);GO:0009955(adaxial/abaxial pattern specification);GO:…	-	[K]Transcription	FvH4_3g10070	4	2222-2239	Y	126.44	2230	3	3	2	0.996386	.\4_T_Plot\PF\FvH4_3g10070.1--2230--bdi-miR5054_1ss11CG_degradome.jpg
bdi-miR5054_1ss11CG	TCCCCACGGTGGGCGCCA	MSTRG.5748.2	-	-	-	[S]Function unknown	FvH4_3g22240	4	2839-2855	Y	63.2199	2847	3	1.5	2	0.996386	.\4_T_Plot\PF\MSTRG.5748.2--2847--bdi-miR5054_1ss11CG_degradome.jpg
bdi-miR5054_1ss11CG	TCCCCACGGTGGGCGCCA	FvH4_3g22240.1	PREDICTED: DNA polymerase I A, chloroplastic/mitochondrial [Fragaria vesca subsp. vesca]	GO:0003887(DNA-directed DNA polymerase activity);GO:0005737(cytoplasm);GO:0006261(DNA-dependent DNA replication);GO:0008409(5'-3' exonuclease activity)	ko00230(Purine metabolism);ko00240(Pyrimidine metabolism);ko03030(DNA replication);ko03410(Base excision repair);ko03420(Nucleotide excision repair);ko03440(Homologous recombination)	[S]Function unknown	FvH4_3g22240	4	2856-2872	Y	63.2199	2864	3	1.5	2	0.996386	.\4_T_Plot\PF\FvH4_3g22240.1--2864--bdi-miR5054_1ss11CG_degradome.jpg
bdi-miR5054_1ss11CG	TCCCCACGGTGGGCGCCA	FvH4_5g17290.1	PREDICTED: uncharacterized protein LOC101308870 [Fragaria vesca subsp. vesca]	GO:0003674(molecular_function);GO:0008150(biological_process)	-	[E]Amino acid transport and metabolism ;[G]Carbohydrate transport and metabolism	FvH4_5g17290	4	1417-1433	Y	63.2199	1424	3	1.5	2	0.996386	.\4_T_Plot\PF\FvH4_5g17290.1--1424--bdi-miR5054_1ss11CG_degradome.jpg
bdi-miR5054_1ss11CG	TCCCCACGGTGGGCGCCA	MSTRG.10391.2	-	-	-	[Z]Cytoskeleton	FvH4_5g17290	4	3103-3119	Y	63.2199	3110	3	1.5	2	0.996386	.\4_T_Plot\PF\MSTRG.10391.2--3110--bdi-miR5054_1ss11CG_degradome.jpg
bdi-miR5063_L-3R-1_1ss5CA	AATGGAAAAGGCTTTTGC	FvH4_6g11130.1	PREDICTED: mitochondrial succinate-fumarate transporter 1 [Fragaria vesca subsp. vesca]	GO:0003735(structural constituent of ribosome);GO:0006412(translation)	ko03015(mRNA surveillance pathway)	[S]Function unknown	FvH4_6g11130	3	1037-1054	Y	84.2932	1045	2	2	2	0.999624	.\4_T_Plot\PF\FvH4_6g11130.1--1045--bdi-miR5063_L-3R-1_1ss5CA_degradome.jpg
bdi-miR7782-3p_R-4_2ss5-A21TG	ACCTAGCTCTGATACCATGTG	MSTRG.13869.1	-	-	-	-	FvH4_6g38190	4	179-198	Y	674.345	190	16	16	0	0.00261862	.\4_T_Plot\PF\MSTRG.13869.1--190--bdi-miR7782-3p_R-4_2ss5-A21TG_degradome.jpg
bna-MIR169e-p5_2ss9TA19TC	AATATTTTATTCTATAAAC	FvH4_3g28720.1	PREDICTED: sulfite reductase [ferredoxin], chloroplastic [Fragaria vesca subsp. vesca]	GO:0003677(DNA binding);GO:0006275(regulation of DNA replication);GO:0006323(DNA packaging);GO:0009570(chloroplast stroma);GO:0019424(sulfide oxidation, using siroheme sulfite reductase);GO:0042644(chloroplast nucleoid);GO:0045892(negative regulation of transcription, DNA-templated);GO:0050311(sulfite reductase (ferredoxin) activity)	ko00920(Sulfur metabolism)	[C]Energy production and conversion	FvH4_3g28720	3	1256-1275	Y	84.2932	1266	2	2	2	0.998601	.\4_T_Plot\PF\FvH4_3g28720.1--1266--bna-MIR169e-p5_2ss9TA19TC_degradome.jpg
bna-MIR169e-p5_2ss9TA19TC	AATATTTTATTCTATAAAC	MSTRG.6662.2	-	-	-	[I]Lipid transport and metabolism	FvH4_3g39220	4	1844-1861	Y	42.1466	1852	2	1	2	1	.\4_T_Plot\PF\MSTRG.6662.2--1852--bna-MIR169e-p5_2ss9TA19TC_degradome.jpg
bna-MIR169e-p5_2ss9TA19TC	AATATTTTATTCTATAAAC	FvH4_3g39220.1	PREDICTED: acyltransferase-like protein At1g54570, chloroplastic isoform X1 [Fragaria vesca subsp. vesca]	GO:0004144(diacylglycerol O-acyltransferase activity);GO:0010287(plastoglobule);GO:0033306(phytol metabolic process)	-	[I]Lipid transport and metabolism	FvH4_3g39220	4	1983-2000	Y	42.1466	1991	2	1	2	1	.\4_T_Plot\PF\FvH4_3g39220.1--1991--bna-MIR169e-p5_2ss9TA19TC_degradome.jpg
bol-MIR9410-p3_2ss4TG17TA_1	TTTGCAGACGACTTAAAT	FvH4_2g03920.1	PREDICTED: mediator of RNA polymerase II transcription subunit 28-like [Malus domestica]	GO:0016592(mediator complex)	-	[S]Function unknown	FvH4_2g03920	4	391-408	Y	126.44	399	3	3	2	1	.\4_T_Plot\PF\FvH4_2g03920.1--399--bol-MIR9410-p3_2ss4TG17TA_1_degradome.jpg
bol-MIR9410-p3_2ss4TG17TA_1	TTTGCAGACGACTTAAAT	FvH4_6g30640.1	PREDICTED: ADP,ATP carrier protein 1, chloroplastic [Fragaria vesca subsp. vesca]	GO:0005471(ATP:ADP antiporter activity);GO:0005524(ATP binding);GO:0009507(chloroplast);GO:0009536(plastid);GO:0009941(chloroplast envelope);GO:0016020(membrane);GO:0016021(integral component of membrane);GO:0031969(chloroplast membrane)	-	[C]Energy production and conversion	FvH4_6g30640	4	2067-2084	Y	84.2932	2075	2	2	2	1	.\4_T_Plot\PF\FvH4_6g30640.1--2075--bol-MIR9410-p3_2ss4TG17TA_1_degradome.jpg
bol-MIR9410-p3_2ss4TG17TA_1	TTTGCAGACGACTTAAAT	MSTRG.14182.4	-	-	-	[C]Energy production and conversion	FvH4_6g42960	4	1483-1499	Y	52.6832	1490	5	1.25	2	1	.\4_T_Plot\PF\MSTRG.14182.4--1490--bol-MIR9410-p3_2ss4TG17TA_1_degradome.jpg
bol-MIR9410-p3_2ss4TG17TA_1	TTTGCAGACGACTTAAAT	MSTRG.14182.2	-	-	-	[C]Energy production and conversion	FvH4_6g42960	4	1562-1578	Y	52.6832	1569	5	1.25	2	1	.\4_T_Plot\PF\MSTRG.14182.2--1569--bol-MIR9410-p3_2ss4TG17TA_1_degradome.jpg
bol-MIR9410-p3_2ss4TG17TA_1	TTTGCAGACGACTTAAAT	MSTRG.14182.3	-	-	-	[C]Energy production and conversion	FvH4_6g42960	4	1648-1664	Y	52.6832	1655	5	1.25	2	1	.\4_T_Plot\PF\MSTRG.14182.3--1655--bol-MIR9410-p3_2ss4TG17TA_1_degradome.jpg
bol-MIR9410-p3_2ss4TG17TA_1	TTTGCAGACGACTTAAAT	FvH4_6g42960.1	PREDICTED: dihydrolipoyllysine-residue succinyltransferase component of 2-oxoglutarate dehydrogenase complex 2, mitochondrial-like [Fragaria vesca subsp. vesca]	GO:0004149(dihydrolipoyllysine-residue succinyltransferase activity);GO:0005739(mitochondrion);GO:0006099(tricarboxylic acid cycle);GO:0008270(zinc ion binding);GO:0016020(membrane);GO:0016746(transferase activity, transferring acyl groups);GO:0033512(L-lysine catabolic process to acetyl-CoA via saccharopine);GO:0045252(oxoglutarate dehydrogenase complex)	ko01200(Carbon metabolism);ko00020(Citrate cycle (TCA cycle));ko00310(Lysine degradation)	[C]Energy production and conversion	FvH4_6g42960	4	1745-1761	Y	52.6832	1752	5	1.25	2	1	.\4_T_Plot\PF\FvH4_6g42960.1--1752--bol-MIR9410-p3_2ss4TG17TA_1_degradome.jpg
bol-MIR9410-p3_2ss4TG17TA_1	TTTGCAGACGACTTAAAT	FvH4_5g17490.1	PREDICTED: uncharacterized protein LOC101304577 [Fragaria vesca subsp. vesca]	GO:0005737(cytoplasm);GO:0008150(biological_process)	-	[S]Function unknown	FvH4_5g17490	4	2039-2057	Y	28.0977	2048	2	0.666667	2	1	.\4_T_Plot\PF\FvH4_5g17490.1--2048--bol-MIR9410-p3_2ss4TG17TA_1_degradome.jpg
bol-MIR9410-p3_2ss4TG17TA_1	TTTGCAGACGACTTAAAT	MSTRG.10406.3	-	-	-	[S]Function unknown	FvH4_5g17490	4	2030-2048	Y	28.0977	2039	2	0.666667	2	1	.\4_T_Plot\PF\MSTRG.10406.3--2039--bol-MIR9410-p3_2ss4TG17TA_1_degradome.jpg
bol-MIR9410-p3_2ss4TG17TA_1	TTTGCAGACGACTTAAAT	MSTRG.10406.2	-	-	-	[S]Function unknown	FvH4_5g17490	4	2030-2048	Y	28.0977	2039	2	0.666667	2	1	.\4_T_Plot\PF\MSTRG.10406.2--2039--bol-MIR9410-p3_2ss4TG17TA_1_degradome.jpg
bol-MIR9410-p3_2ss4TG17TA_1	TTTGCAGACGACTTAAAT	FvH4_5g20710.1	PREDICTED: uncharacterized protein LOC101304099 [Fragaria vesca subsp. vesca]	GO:0005737(cytoplasm);GO:0008168(methyltransferase activity);GO:0016021(integral component of membrane);GO:0032259(methylation)	-	[S]Function unknown	FvH4_5g20710	4	8-24	Y	42.1466	16	1	1	4	1	.\4_T_Plot\PF\FvH4_5g20710.1--16--bol-MIR9410-p3_2ss4TG17TA_1_degradome.jpg
bol-MIR9410-p3_2ss4TG17TA_2	TTTGCAGACGACTTAAATA	FvH4_2g03920.1	PREDICTED: mediator of RNA polymerase II transcription subunit 28-like [Malus domestica]	GO:0016592(mediator complex)	-	[S]Function unknown	FvH4_2g03920	4	390-408	Y	126.44	399	3	3	2	0.989953	.\4_T_Plot\PF\FvH4_2g03920.1--399--bol-MIR9410-p3_2ss4TG17TA_2_degradome.jpg
bol-MIR9410-p5_2ss4TG17TA	TTTGCAGACGACTTAAAT	FvH4_2g03920.1	PREDICTED: mediator of RNA polymerase II transcription subunit 28-like [Malus domestica]	GO:0016592(mediator complex)	-	[S]Function unknown	FvH4_2g03920	4	391-408	Y	126.44	399	3	3	2	1	.\4_T_Plot\PF\FvH4_2g03920.1--399--bol-MIR9410-p5_2ss4TG17TA_degradome.jpg
bol-MIR9410-p5_2ss4TG17TA	TTTGCAGACGACTTAAAT	FvH4_6g30640.1	PREDICTED: ADP,ATP carrier protein 1, chloroplastic [Fragaria vesca subsp. vesca]	GO:0005471(ATP:ADP antiporter activity);GO:0005524(ATP binding);GO:0009507(chloroplast);GO:0009536(plastid);GO:0009941(chloroplast envelope);GO:0016020(membrane);GO:0016021(integral component of membrane);GO:0031969(chloroplast membrane)	-	[C]Energy production and conversion	FvH4_6g30640	4	2067-2084	Y	84.2932	2075	2	2	2	1	.\4_T_Plot\PF\FvH4_6g30640.1--2075--bol-MIR9410-p5_2ss4TG17TA_degradome.jpg
bol-MIR9410-p5_2ss4TG17TA	TTTGCAGACGACTTAAAT	MSTRG.14182.4	-	-	-	[C]Energy production and conversion	FvH4_6g42960	4	1483-1499	Y	52.6832	1490	5	1.25	2	1	.\4_T_Plot\PF\MSTRG.14182.4--1490--bol-MIR9410-p5_2ss4TG17TA_degradome.jpg
bol-MIR9410-p5_2ss4TG17TA	TTTGCAGACGACTTAAAT	MSTRG.14182.2	-	-	-	[C]Energy production and conversion	FvH4_6g42960	4	1562-1578	Y	52.6832	1569	5	1.25	2	1	.\4_T_Plot\PF\MSTRG.14182.2--1569--bol-MIR9410-p5_2ss4TG17TA_degradome.jpg
bol-MIR9410-p5_2ss4TG17TA	TTTGCAGACGACTTAAAT	MSTRG.14182.3	-	-	-	[C]Energy production and conversion	FvH4_6g42960	4	1648-1664	Y	52.6832	1655	5	1.25	2	1	.\4_T_Plot\PF\MSTRG.14182.3--1655--bol-MIR9410-p5_2ss4TG17TA_degradome.jpg
bol-MIR9410-p5_2ss4TG17TA	TTTGCAGACGACTTAAAT	FvH4_6g42960.1	PREDICTED: dihydrolipoyllysine-residue succinyltransferase component of 2-oxoglutarate dehydrogenase complex 2, mitochondrial-like [Fragaria vesca subsp. vesca]	GO:0004149(dihydrolipoyllysine-residue succinyltransferase activity);GO:0005739(mitochondrion);GO:0006099(tricarboxylic acid cycle);GO:0008270(zinc ion binding);GO:0016020(membrane);GO:0016746(transferase activity, transferring acyl groups);GO:0033512(L-lysine catabolic process to acetyl-CoA via saccharopine);GO:0045252(oxoglutarate dehydrogenase complex)	ko01200(Carbon metabolism);ko00020(Citrate cycle (TCA cycle));ko00310(Lysine degradation)	[C]Energy production and conversion	FvH4_6g42960	4	1745-1761	Y	52.6832	1752	5	1.25	2	1	.\4_T_Plot\PF\FvH4_6g42960.1--1752--bol-MIR9410-p5_2ss4TG17TA_degradome.jpg
bol-MIR9410-p5_2ss4TG17TA	TTTGCAGACGACTTAAAT	FvH4_5g17490.1	PREDICTED: uncharacterized protein LOC101304577 [Fragaria vesca subsp. vesca]	GO:0005737(cytoplasm);GO:0008150(biological_process)	-	[S]Function unknown	FvH4_5g17490	4	2039-2057	Y	28.0977	2048	2	0.666667	2	1	.\4_T_Plot\PF\FvH4_5g17490.1--2048--bol-MIR9410-p5_2ss4TG17TA_degradome.jpg
bol-MIR9410-p5_2ss4TG17TA	TTTGCAGACGACTTAAAT	MSTRG.10406.3	-	-	-	[S]Function unknown	FvH4_5g17490	4	2030-2048	Y	28.0977	2039	2	0.666667	2	1	.\4_T_Plot\PF\MSTRG.10406.3--2039--bol-MIR9410-p5_2ss4TG17TA_degradome.jpg
bol-MIR9410-p5_2ss4TG17TA	TTTGCAGACGACTTAAAT	MSTRG.10406.2	-	-	-	[S]Function unknown	FvH4_5g17490	4	2030-2048	Y	28.0977	2039	2	0.666667	2	1	.\4_T_Plot\PF\MSTRG.10406.2--2039--bol-MIR9410-p5_2ss4TG17TA_degradome.jpg
bol-MIR9410-p5_2ss4TG17TA	TTTGCAGACGACTTAAAT	FvH4_5g20710.1	PREDICTED: uncharacterized protein LOC101304099 [Fragaria vesca subsp. vesca]	GO:0005737(cytoplasm);GO:0008168(methyltransferase activity);GO:0016021(integral component of membrane);GO:0032259(methylation)	-	[S]Function unknown	FvH4_5g20710	4	8-24	Y	42.1466	16	1	1	4	1	.\4_T_Plot\PF\FvH4_5g20710.1--16--bol-MIR9410-p5_2ss4TG17TA_degradome.jpg
bra-miR168a-5p_L+2	TCTCGCTTGGTGCAGGTCGGGAA	FvH4_5g18150.1	PREDICTED: protein argonaute 1, partial [Fragaria vesca subsp. vesca]	GO:0005515(protein binding)	-	[J]Translation, ribosomal structure and biogenesis	FvH4_5g18150	4	751-773	Y	28.0977	764	2	0.666667	2	0.784222	.\4_T_Plot\PF\FvH4_5g18150.1--764--bra-miR168a-5p_L+2_degradome.jpg
bra-miR168a-5p_L+2	TCTCGCTTGGTGCAGGTCGGGAA	MSTRG.10447.1	-	-	-	[J]Translation, ribosomal structure and biogenesis	FvH4_5g18150	4	1124-1146	Y	28.0977	1137	2	0.666667	2	0.784222	.\4_T_Plot\PF\MSTRG.10447.1--1137--bra-miR168a-5p_L+2_degradome.jpg
bra-miR168a-5p_L+2	TCTCGCTTGGTGCAGGTCGGGAA	MSTRG.10447.2	-	-	-	[J]Translation, ribosomal structure and biogenesis	FvH4_5g18150	4	1128-1150	Y	28.0977	1141	2	0.666667	2	0.784222	.\4_T_Plot\PF\MSTRG.10447.2--1141--bra-miR168a-5p_L+2_degradome.jpg
cca-MIR167-p3_2ss3TA17TA	TGAGTGTGTGTGTGTGAGTGTGT	FvH4_5g15930.1	PREDICTED: protein TPLATE [Fragaria vesca subsp. vesca]	GO:0004379(glycylpeptide N-tetradecanoyltransferase activity);GO:0005737(cytoplasm);GO:0018008(N-terminal peptidyl-glycine N-myristoylation)	ko04141(Protein processing in endoplasmic reticulum)	[S]Function unknown	FvH4_5g15930	1	260-282	Y	94.8298	273	9	2.25	2	0.850225	.\4_T_Plot\PF\FvH4_5g15930.1--273--cca-MIR167-p3_2ss3TA17TA_degradome.jpg
cca-MIR167-p3_2ss3TA17TA	TGAGTGTGTGTGTGTGAGTGTGT	MSTRG.10306.4	-	-	-	[S]Function unknown	FvH4_5g15930	4	2-24	Y	136.976	15	13	3.25	2	0.95344	.\4_T_Plot\PF\MSTRG.10306.4--15--cca-MIR167-p3_2ss3TA17TA_degradome.jpg
cme-MIR160c-p5_2ss13AG17AG	AGCCATGCATGTGTAAGT	FvH4_1g14250.1	PREDICTED: protein DA1-related 1 isoform X2 [Juglans regia]	GO:0005886(plasma membrane);GO:0008270(zinc ion binding)	-	[S]Function unknown	FvH4_1g14250	4	2473-2490	Y	14.0489	2481	1	0.333333	4	0.999998	.\4_T_Plot\PF\FvH4_1g14250.1--2481--cme-MIR160c-p5_2ss13AG17AG_degradome.jpg
cme-MIR160c-p5_2ss13AG17AG	AGCCATGCATGTGTAAGT	MSTRG.4345.1	-	-	-	[S]Function unknown	FvH4_2g40390	4	1825-1842	Y	21.0733	1833	1	0.5	4	0.999998	.\4_T_Plot\PF\MSTRG.4345.1--1833--cme-MIR160c-p5_2ss13AG17AG_degradome.jpg
cme-MIR160c-p5_2ss13AG17AG	AGCCATGCATGTGTAAGT	FvH4_2g40390.1	PREDICTED: protein DA1 isoform X1 [Fragaria vesca subsp. vesca]	GO:0005634(nucleus);GO:0008270(zinc ion binding);GO:0043130(ubiquitin binding);GO:0046621(negative regulation of organ growth);GO:0048317(seed morphogenesis);GO:0048482(plant ovule morphogenesis)	ko04626(Plant-pathogen interaction)	[S]Function unknown	FvH4_2g40390	4	1872-1889	Y	21.0733	1880	1	0.5	4	0.999998	.\4_T_Plot\PF\FvH4_2g40390.1--1880--cme-MIR160c-p5_2ss13AG17AG_degradome.jpg
cme-MIR160c-p5_2ss13AG17AG	AGCCATGCATGTGTAAGT	FvH4_2g26410.1	PREDICTED: auxin transporter-like protein 3 [Fragaria vesca subsp. vesca]	GO:0003333(amino acid transmembrane transport);GO:0005886(plasma membrane);GO:0015171(amino acid transmembrane transporter activity)	ko04075(Plant hormone signal transduction)	[E]Amino acid transport and metabolism	FvH4_2g26410	4	844-860	Y	21.0733	852	1	0.5	4	0.999998	.\4_T_Plot\PF\FvH4_2g26410.1--852--cme-MIR160c-p5_2ss13AG17AG_degradome.jpg
cme-MIR160c-p5_2ss13AG17AG	AGCCATGCATGTGTAAGT	MSTRG.3388.1	-	-	-	[E]Amino acid transport and metabolism	FvH4_2g26410	4	844-860	Y	21.0733	852	1	0.5	4	0.999998	.\4_T_Plot\PF\MSTRG.3388.1--852--cme-MIR160c-p5_2ss13AG17AG_degradome.jpg
cme-MIR169f-p3_2ss15CT17AC	CAAGTCGTCCTTGGTTCC	FvH4_2g09290.1	PREDICTED: LOW QUALITY PROTEIN: 7-methylxanthosine synthase 1-like [Fragaria vesca subsp. vesca]	GO:0005634(nucleus);GO:0006952(defense response);GO:0008757(S-adenosylmethionine-dependent methyltransferase activity);GO:0009611(response to wounding);GO:0032259(methylation);GO:0046872(metal ion binding);GO:0051707(response to other organism);GO:0052624(2-phytyl-1,4-naphthoquinone methyltransferase activity);GO:0080150(S-adenosyl-L-methionine:benzoic acid carboxyl methyl transferase activity)	ko00592(alpha-Linolenic acid metabolism)	[S]Function unknown	FvH4_2g09290	4	1141-1159	Y	84.2932	1150	2	2	2	1	.\4_T_Plot\PF\FvH4_2g09290.1--1150--cme-MIR169f-p3_2ss15CT17AC_degradome.jpg
cme-MIR169f-p3_2ss15CT17AC	CAAGTCGTCCTTGGTTCC	FvH4_2g41150.1	PREDICTED: early nodulin-like protein 3 [Fragaria vesca subsp. vesca]	GO:0046658(anchored component of plasma membrane)	-	[S]Function unknown	FvH4_2g41150	4	529-547	Y	42.1466	537	1	1	4	1	.\4_T_Plot\PF\FvH4_2g41150.1--537--cme-MIR169f-p3_2ss15CT17AC_degradome.jpg
cme-MIR169f-p3_2ss15CT17AC	CAAGTCGTCCTTGGTTCC	MSTRG.9841.2	-	-	-	[O]Posttranslational modification, protein turnover, chaperones	FvH4_5g09290	3	532-548	Y	21.0733	540	1	0.5	4	0.95071	.\4_T_Plot\PF\MSTRG.9841.2--540--cme-MIR169f-p3_2ss15CT17AC_degradome.jpg
cme-MIR169f-p3_2ss15CT17AC	CAAGTCGTCCTTGGTTCC	FvH4_5g09290.1	PREDICTED: ATP-dependent Clp protease ATP-binding subunit clpA homolog CD4B, chloroplastic [Fragaria vesca subsp. vesca]	GO:0004176(ATP-dependent peptidase activity);GO:0005524(ATP binding);GO:0005618(cell wall);GO:0005739(mitochondrion);GO:0005829(cytosol);GO:0009507(chloroplast);GO:0009532(plastid stroma);GO:0009535(chloroplast thylakoid membrane);GO:0009536(plastid);GO:0009570(chloroplast stroma);GO:0009658(chloroplast organization);GO:0009706(chloroplast inner membrane);GO:0009735(response to cytokinin);GO:0009…	-	[O]Posttranslational modification, protein turnover, chaperones	FvH4_5g09290	3	550-566	Y	21.0733	558	1	0.5	4	0.95071	.\4_T_Plot\PF\FvH4_5g09290.1--558--cme-MIR169f-p3_2ss15CT17AC_degradome.jpg
cme-MIR172d-p3_2ss15AG21AC	TAAAAAAGAAAAGAGAGAAACA	MSTRG.15985.1	-	-	-	[S]Function unknown	FvH4_7g17030	3.5	1227-1248	Y	14.0489	1239	2	0.333333	2	1	.\4_T_Plot\PF\MSTRG.15985.1--1239--cme-MIR172d-p3_2ss15AG21AC_degradome.jpg
cme-MIR172d-p3_2ss15AG21AC	TAAAAAAGAAAAGAGAGAAACA	MSTRG.15985.2	-	-	-	[S]Function unknown	FvH4_7g17030	3.5	1231-1252	Y	14.0489	1243	2	0.333333	2	1	.\4_T_Plot\PF\MSTRG.15985.2--1243--cme-MIR172d-p3_2ss15AG21AC_degradome.jpg
cme-MIR172d-p3_2ss15AG21AC	TAAAAAAGAAAAGAGAGAAACA	MSTRG.15985.5	-	-	-	[S]Function unknown	FvH4_7g17030	3.5	1218-1239	Y	14.0489	1230	2	0.333333	2	1	.\4_T_Plot\PF\MSTRG.15985.5--1230--cme-MIR172d-p3_2ss15AG21AC_degradome.jpg
cme-MIR172d-p3_2ss15AG21AC	TAAAAAAGAAAAGAGAGAAACA	MSTRG.15985.4	-	-	-	[S]Function unknown	FvH4_7g17030	3.5	1335-1356	Y	14.0489	1347	2	0.333333	2	1	.\4_T_Plot\PF\MSTRG.15985.4--1347--cme-MIR172d-p3_2ss15AG21AC_degradome.jpg
cme-MIR172d-p3_2ss15AG21AC	TAAAAAAGAAAAGAGAGAAACA	MSTRG.15985.3	-	-	-	[S]Function unknown	FvH4_7g17030	3.5	1350-1371	Y	14.0489	1362	2	0.333333	2	1	.\4_T_Plot\PF\MSTRG.15985.3--1362--cme-MIR172d-p3_2ss15AG21AC_degradome.jpg
cme-MIR172d-p3_2ss15AG21AC	TAAAAAAGAAAAGAGAGAAACA	FvH4_7g17030.1	PREDICTED: bifunctional fucokinase/fucose pyrophosphorylase [Fragaria vesca subsp. vesca]	GO:0004335(galactokinase activity);GO:0005524(ATP binding);GO:0005737(cytoplasm);GO:0005975(carbohydrate metabolic process);GO:0016310(phosphorylation);GO:0042352(GDP-L-fucose salvage);GO:0046872(metal ion binding);GO:0047341(fucose-1-phosphate guanylyltransferase activity);GO:0050201(fucokinase activity)	ko00051(Fructose and mannose metabolism);ko00520(Amino sugar and nucleotide sugar metabolism)	[I]Lipid transport and metabolism	FvH4_7g17030	3.5	4289-4310	Y	14.0489	4301	2	0.333333	3	0.892685	.\4_T_Plot\PF\FvH4_7g17030.1--4301--cme-MIR172d-p3_2ss15AG21AC_degradome.jpg
cme-MIR172d-p3_2ss15AG21AC	TAAAAAAGAAAAGAGAGAAACA	FvH4_6g45060.1	-	-	-	-	-	4	685-706	Y	21.0733	697	1	0.5	4	1	.\4_T_Plot\PF\FvH4_6g45060.1--697--cme-MIR172d-p3_2ss15AG21AC_degradome.jpg
cme-MIR172d-p3_2ss15AG21AC	TAAAAAAGAAAAGAGAGAAACA	MSTRG.14327.1	-	-	-	[S]Function unknown	FvH4_6g45060	4	763-784	Y	21.0733	775	1	0.5	4	1	.\4_T_Plot\PF\MSTRG.14327.1--775--cme-MIR172d-p3_2ss15AG21AC_degradome.jpg
cpa-miR8155_L-1	AACCTGGCTCTGATACCA	FvH4_1g11150.1	PREDICTED: probable protein phosphatase 2C 46 [Fragaria vesca subsp. vesca]	GO:0004722(protein serine/threonine phosphatase activity);GO:0005886(plasma membrane);GO:0006470(protein dephosphorylation);GO:0046872(metal ion binding)	ko00010(Glycolysis / Gluconeogenesis);ko00040(Pentose and glucuronate interconversions);ko00053(Ascorbate and aldarate metabolism);ko00620(Pyruvate metabolism);ko00071(Fatty acid degradation);ko00561(Glycerolipid metabolism);ko00280(Valine, leucine and isoleucine degradation);ko00310(Lysine degradation);ko00330(Arginine and proline metabolism);ko00340(Histidine metabolism);ko00380(Tryptophan meta…	[T]Signal transduction mechanisms	FvH4_1g11150	4	700-718	Y	10.5366	709	1	0.25	4	1	.\4_T_Plot\PF\FvH4_1g11150.1--709--cpa-miR8155_L-1_degradome.jpg
cpa-miR8155_L-1	AACCTGGCTCTGATACCA	MSTRG.742.2	-	-	-	[T]Signal transduction mechanisms	FvH4_1g11150	4	988-1006	Y	10.5366	997	1	0.25	4	1	.\4_T_Plot\PF\MSTRG.742.2--997--cpa-miR8155_L-1_degradome.jpg
cpa-miR8155_L-1	AACCTGGCTCTGATACCA	MSTRG.742.3	-	-	-	[T]Signal transduction mechanisms	FvH4_1g11150	4	990-1008	Y	10.5366	999	1	0.25	4	1	.\4_T_Plot\PF\MSTRG.742.3--999--cpa-miR8155_L-1_degradome.jpg
cpa-miR8155_L-1	AACCTGGCTCTGATACCA	MSTRG.742.1	-	-	-	[T]Signal transduction mechanisms	FvH4_1g11150	4	1193-1211	Y	10.5366	1202	1	0.25	4	1	.\4_T_Plot\PF\MSTRG.742.1--1202--cpa-miR8155_L-1_degradome.jpg
cpa-miR8155_L-1	AACCTGGCTCTGATACCA	FvH4_2g15570.1	PREDICTED: probable protein phosphatase 2C 46 [Fragaria vesca subsp. vesca]	GO:0004722(protein serine/threonine phosphatase activity);GO:0006470(protein dephosphorylation);GO:0046872(metal ion binding)	ko00010(Glycolysis / Gluconeogenesis);ko00040(Pentose and glucuronate interconversions);ko00053(Ascorbate and aldarate metabolism);ko00620(Pyruvate metabolism);ko00071(Fatty acid degradation);ko00561(Glycerolipid metabolism);ko00280(Valine, leucine and isoleucine degradation);ko00310(Lysine degradation);ko00330(Arginine and proline metabolism);ko00340(Histidine metabolism);ko00380(Tryptophan meta…	[T]Signal transduction mechanisms	FvH4_2g15570	3	748-766	Y	63.2199	757	3	1.5	2	0.92784	.\4_T_Plot\PF\FvH4_2g15570.1--757--cpa-miR8155_L-1_degradome.jpg
cpa-miR8155_L-1	AACCTGGCTCTGATACCA	MSTRG.2752.2	-	-	-	[T]Signal transduction mechanisms	FvH4_2g15570	3	689-707	Y	63.2199	698	3	1.5	2	0.92784	.\4_T_Plot\PF\MSTRG.2752.2--698--cpa-miR8155_L-1_degradome.jpg
cpa-miR8155_L-1	AACCTGGCTCTGATACCA	FvH4_2g19500.1	PREDICTED: uncharacterized protein LOC101312898 isoform X1 [Fragaria vesca subsp. vesca]	GO:0003988(acetyl-CoA C-acyltransferase activity);GO:0005730(nucleolus);GO:0005739(mitochondrion);GO:0005774(vacuolar membrane);GO:0005777(peroxisome);GO:0005829(cytosol);GO:0006635(fatty acid beta-oxidation);GO:0009507(chloroplast);GO:0009514(glyoxysome);GO:0009611(response to wounding);GO:0009695(jasmonic acid biosynthetic process);GO:0009789(positive regulation of abscisic acid-activated signa…	ko01212(Fatty acid metabolism);ko00071(Fatty acid degradation);ko00592(alpha-Linolenic acid metabolism);ko01040(Biosynthesis of unsaturated fatty acids);ko00280(Valine, leucine and isoleucine degradation);ko04146(Peroxisome)	[I]Lipid transport and metabolism	FvH4_2g19500	4	3850-3868	Y	84.2932	3858	2	2	2	1	.\4_T_Plot\PF\FvH4_2g19500.1--3858--cpa-miR8155_L-1_degradome.jpg
cpa-miR8155_L-1	AACCTGGCTCTGATACCA	MSTRG.8541.1	-	-	-	-	-	3	120-138	Y	84.2932	128	2	2	2	0.92784	.\4_T_Plot\PF\MSTRG.8541.1--128--cpa-miR8155_L-1_degradome.jpg
cpa-miR8155_L-1	AACCTGGCTCTGATACCA	FvH4_6g11020.1	PREDICTED: ammonium transporter 2 [Fragaria vesca subsp. vesca]	GO:0005887(integral component of plasma membrane);GO:0008519(ammonium transmembrane transporter activity);GO:0015695(organic cation transport);GO:0019740(nitrogen utilization);GO:0072488(ammonium transmembrane transport)	ko04146(Peroxisome)	[P]Inorganic ion transport and metabolism	FvH4_6g11020	3.5	718-736	Y	42.1466	726	1	1	4	0.882401	.\4_T_Plot\PF\FvH4_6g11020.1--726--cpa-miR8155_L-1_degradome.jpg
cpa-miR8155_L-1	AACCTGGCTCTGATACCA	FvH4_6g11390.1	PREDICTED: dnaJ homolog subfamily B member 13 [Fragaria vesca subsp. vesca]	GO:0005737(cytoplasm);GO:0006457(protein folding);GO:0051082(unfolded protein binding)	ko04141(Protein processing in endoplasmic reticulum)	[O]Posttranslational modification, protein turnover, chaperones	FvH4_6g11390	4	814-830	Y	337.173	822	8	8	2	1	.\4_T_Plot\PF\FvH4_6g11390.1--822--cpa-miR8155_L-1_degradome.jpg
cpa-miR8155_L-1	AACCTGGCTCTGATACCA	MSTRG.13869.1	-	-	-	-	FvH4_6g38190	4	183-199	Y	42.1466	191	1	1	4	1	.\4_T_Plot\PF\MSTRG.13869.1--191--cpa-miR8155_L-1_degradome.jpg
csi-miR156a-3p_L-1_1ss10CT	GCTCGCTCTTCTTCTGTCAGC	FvH4_3g01370.1	PREDICTED: uncharacterized protein LOC101306612 [Fragaria vesca subsp. vesca]	GO:0005739(mitochondrion)	-	[S]Function unknown	FvH4_3g01370	3.5	312-331	Y	42.1466	322	2	1	2	0.990661	.\4_T_Plot\PF\FvH4_3g01370.1--322--csi-miR156a-3p_L-1_1ss10CT_degradome.jpg
csi-miR156a-3p_L-1_1ss10CT	GCTCGCTCTTCTTCTGTCAGC	MSTRG.4530.1	-	-	-	[S]Function unknown	FvH4_3g01370	3.5	610-629	Y	42.1466	620	2	1	2	0.990661	.\4_T_Plot\PF\MSTRG.4530.1--620--csi-miR156a-3p_L-1_1ss10CT_degradome.jpg
csi-MIR156f-p5_1ss19AT	TGACAGAAGAGAGAGAGTTC	MSTRG.5602.1	-	-	-	[K]Transcription	FvH4_3g19650	2.5	740-759	Y	1159.03	750	55	27.5	0	0.0185547	.\4_T_Plot\PF\MSTRG.5602.1--750--csi-MIR156f-p5_1ss19AT_degradome.jpg
csi-MIR156f-p5_1ss19AT	TGACAGAAGAGAGAGAGTTC	FvH4_3g19650.1	PREDICTED: squamosa promoter-binding protein 1-like [Fragaria vesca subsp. vesca]	GO:0003677(DNA binding);GO:0003700(transcription factor activity, sequence-specific DNA binding);GO:0005634(nucleus);GO:0005737(cytoplasm);GO:0006351(transcription, DNA-templated);GO:0006355(regulation of transcription, DNA-templated);GO:0009908(flower development);GO:0010321(regulation of vegetative phase change);GO:0046872(metal ion binding)	ko04075(Plant hormone signal transduction)	[K]Transcription	FvH4_3g19650	2.5	740-759	Y	1159.03	750	55	27.5	0	0.0185547	.\4_T_Plot\PF\FvH4_3g19650.1--750--csi-MIR156f-p5_1ss19AT_degradome.jpg
csi-MIR156f-p5_1ss19AT	TGACAGAAGAGAGAGAGTTC	MSTRG.8371.2	-	-	-	[K]Transcription	FvH4_4g23650	1.5	1351-1370	Y	1454.06	1361	69	34.5	0	0.0266093	.\4_T_Plot\PF\MSTRG.8371.2--1361--csi-MIR156f-p5_1ss19AT_degradome.jpg
csi-MIR156f-p5_1ss19AT	TGACAGAAGAGAGAGAGTTC	FvH4_4g23650.1	PREDICTED: squamosa promoter-binding-like protein 12 [Fragaria vesca subsp. vesca]	GO:0003677(DNA binding);GO:0003700(transcription factor activity, sequence-specific DNA binding);GO:0005634(nucleus);GO:0006351(transcription, DNA-templated);GO:0006355(regulation of transcription, DNA-templated);GO:0044212(transcription regulatory region DNA binding);GO:0046872(metal ion binding);GO:0048510(regulation of timing of transition from vegetative to reproductive phase);GO:0048653(anth…	ko04075(Plant hormone signal transduction)	[K]Transcription	FvH4_4g23650	1.5	1638-1657	Y	1454.06	1648	69	34.5	0	0.0266093	.\4_T_Plot\PF\FvH4_4g23650.1--1648--csi-MIR156f-p5_1ss19AT_degradome.jpg
csi-MIR156f-p5_1ss19AT	TGACAGAAGAGAGAGAGTTC	MSTRG.6745.3	-	-	-	[K]Transcription	FvH4_3g40520	4	99-117	Y	28.0977	109	2	0.666667	2	1	.\4_T_Plot\PF\MSTRG.6745.3--109--csi-MIR156f-p5_1ss19AT_degradome.jpg
csi-MIR156f-p5_1ss19AT	TGACAGAAGAGAGAGAGTTC	FvH4_3g39380.1	PREDICTED: probable LIM domain-containing serine/threonine-protein kinase DDB_G0287001 [Fragaria vesca subsp. vesca]	GO:0004712(protein serine/threonine/tyrosine kinase activity);GO:0005524(ATP binding);GO:0005737(cytoplasm);GO:0006468(protein phosphorylation);GO:0016301(kinase activity)	ko04075(Plant hormone signal transduction)	[T]Signal transduction mechanisms	FvH4_3g39380	4	67-87	Y	21.0733	77	1	0.5	4	0.999999	.\4_T_Plot\PF\FvH4_3g39380.1--77--csi-MIR156f-p5_1ss19AT_degradome.jpg
csi-MIR156f-p5_1ss19AT	TGACAGAAGAGAGAGAGTTC	MSTRG.6670.1	-	-	-	[T]Signal transduction mechanisms	FvH4_3g39380	4	37-57	Y	21.0733	47	1	0.5	4	0.999999	.\4_T_Plot\PF\MSTRG.6670.1--47--csi-MIR156f-p5_1ss19AT_degradome.jpg
csi-MIR156f-p5_1ss19AT	TGACAGAAGAGAGAGAGTTC	FvH4_6g22640.1	PREDICTED: squamosa promoter-binding-like protein 9 [Fragaria vesca subsp. vesca]	GO:0003677(DNA binding);GO:0003700(transcription factor activity, sequence-specific DNA binding);GO:0005634(nucleus);GO:0005737(cytoplasm);GO:0006351(transcription, DNA-templated);GO:0006355(regulation of transcription, DNA-templated);GO:0010228(vegetative to reproductive phase transition of meristem);GO:0046872(metal ion binding);GO:0048366(leaf development);GO:0048653(anther development);GO:200…	-	[K]Transcription	FvH4_6g22640	1.5	1145-1164	Y	337.173	1155	8	8	0	0.0266093	.\4_T_Plot\PF\FvH4_6g22640.1--1155--csi-MIR156f-p5_1ss19AT_degradome.jpg
csi-MIR156f-p5_1ss19AT	TGACAGAAGAGAGAGAGTTC	FvH4_6g26530.1	PREDICTED: squamosa promoter-binding protein 1-like [Fragaria vesca subsp. vesca]	GO:0003677(DNA binding);GO:0003700(transcription factor activity, sequence-specific DNA binding);GO:0005634(nucleus);GO:0005737(cytoplasm);GO:0006351(transcription, DNA-templated);GO:0006355(regulation of transcription, DNA-templated);GO:0009908(flower development);GO:0010321(regulation of vegetative phase change);GO:0046872(metal ion binding)	ko04075(Plant hormone signal transduction)	[S]Function unknown	FvH4_6g26530	2.5	803-822	Y	505.759	813	12	12	2	0.97404	.\4_T_Plot\PF\FvH4_6g26530.1--813--csi-MIR156f-p5_1ss19AT_degradome.jpg
csi-MIR156f-p5_1ss19AT	TGACAGAAGAGAGAGAGTTC	MSTRG.15030.1	-	-	-	-	FvH4_7g01320	4	2-21	Y	84.2932	12	2	2	2	1	.\4_T_Plot\PF\MSTRG.15030.1--12--csi-MIR156f-p5_1ss19AT_degradome.jpg
csi-MIR156f-p5_1ss19AT	TGACAGAAGAGAGAGAGTTC	MSTRG.9818.2	-	-	-	[S]Function unknown	FvH4_5g08580	1.5	1623-1642	Y	442.539	1633	21	10.5	0	0.0266093	.\4_T_Plot\PF\MSTRG.9818.2--1633--csi-MIR156f-p5_1ss19AT_degradome.jpg
csi-MIR156f-p5_1ss19AT	TGACAGAAGAGAGAGAGTTC	FvH4_5g08580.1	PREDICTED: squamosa promoter-binding-like protein 13A [Fragaria vesca subsp. vesca]	GO:0003677(DNA binding);GO:0003700(transcription factor activity, sequence-specific DNA binding);GO:0005634(nucleus);GO:0006351(transcription, DNA-templated);GO:0006355(regulation of transcription, DNA-templated);GO:0046872(metal ion binding);GO:0048653(anther development)	ko04075(Plant hormone signal transduction)	[S]Function unknown	FvH4_5g08580	1.5	1755-1774	Y	442.539	1765	21	10.5	0	0.0266093	.\4_T_Plot\PF\FvH4_5g08580.1--1765--csi-MIR156f-p5_1ss19AT_degradome.jpg
csi-MIR156f-p5_1ss19AT	TGACAGAAGAGAGAGAGTTC	FvH4_4g29640.1	PREDICTED: squamosa promoter-binding-like protein 6 [Fragaria vesca subsp. vesca]	GO:0003677(DNA binding);GO:0003700(transcription factor activity, sequence-specific DNA binding);GO:0005634(nucleus);GO:0006351(transcription, DNA-templated);GO:0006355(regulation of transcription, DNA-templated);GO:0010468(regulation of gene expression);GO:0042742(defense response to bacterium);GO:0046872(metal ion binding)	-	[S]Function unknown	FvH4_4g29640	2	1397-1416	Y	168.586	1407	4	4	0	0.00411189	.\4_T_Plot\PF\FvH4_4g29640.1--1407--csi-MIR156f-p5_1ss19AT_degradome.jpg
csi-miR159a-5p_1ss19AT	GAGCTCCTTGAAGTCCAATAG	FvH4_3g08690.1	PREDICTED: TMV resistance protein N-like [Fragaria vesca subsp. vesca]	-	-	[S]Function unknown	FvH4_3g08690	4	971-990	Y	168.586	981	4	4	0	0.018187	.\4_T_Plot\PF\FvH4_3g08690.1--981--csi-miR159a-5p_1ss19AT_degradome.jpg
csi-miR159a-5p_1ss19AT	GAGCTCCTTGAAGTCCAATAG	FvH4_4g33330.1	PREDICTED: ubiquitin carboxyl-terminal hydrolase isozyme L5 [Fragaria vesca subsp. vesca]	GO:0004843(thiol-dependent ubiquitin-specific protease activity);GO:0005737(cytoplasm);GO:0016579(protein deubiquitination)	-	[O]Posttranslational modification, protein turnover, chaperones	FvH4_4g33330	3.5	812-831	Y	126.44	823	3	3	2	0.946118	.\4_T_Plot\PF\FvH4_4g33330.1--823--csi-miR159a-5p_1ss19AT_degradome.jpg
csi-miR159a-5p_R-2_1ss19AT	GAGCTCCTTGAAGTCCAAT	MSTRG.2265.3	-	-	-	[S]Function unknown	FvH4_2g07180	4	2525-2542	Y	28.0977	2534	2	0.666667	2	1	.\4_T_Plot\PF\MSTRG.2265.3--2534--csi-miR159a-5p_R-2_1ss19AT_degradome.jpg
csi-miR159a-5p_R-2_1ss19AT	GAGCTCCTTGAAGTCCAAT	MSTRG.2265.2	-	-	-	[S]Function unknown	FvH4_2g07180	4	2536-2553	Y	28.0977	2545	2	0.666667	2	1	.\4_T_Plot\PF\MSTRG.2265.2--2545--csi-miR159a-5p_R-2_1ss19AT_degradome.jpg
csi-miR159a-5p_R-2_1ss19AT	GAGCTCCTTGAAGTCCAAT	FvH4_2g07180.1	PREDICTED: uncharacterized protein LOC101300409 [Fragaria vesca subsp. vesca]	GO:0005634(nucleus);GO:0007165(signal transduction);GO:0016021(integral component of membrane);GO:0035091(phosphatidylinositol binding);GO:0035556(intracellular signal transduction)	-	[S]Function unknown	FvH4_2g07180	4	2680-2697	Y	28.0977	2689	2	0.666667	2	1	.\4_T_Plot\PF\FvH4_2g07180.1--2689--csi-miR159a-5p_R-2_1ss19AT_degradome.jpg
csi-miR159a-5p_R-2_1ss19AT	GAGCTCCTTGAAGTCCAAT	FvH4_3g08690.1	PREDICTED: TMV resistance protein N-like [Fragaria vesca subsp. vesca]	-	-	[S]Function unknown	FvH4_3g08690	3	973-990	Y	168.586	981	4	4	0	0.0461005	.\4_T_Plot\PF\FvH4_3g08690.1--981--csi-miR159a-5p_R-2_1ss19AT_degradome.jpg
csi-miR159a-5p_R-2_1ss19AT	GAGCTCCTTGAAGTCCAAT	MSTRG.6810.6	-	-	-	[D]Cell cycle control, cell division, chromosome partitioning ;[T]Signal transduction mechanisms ;[Z]Cytoskeleton	FvH4_3g41720	3.5	861-879	Y	7.02443	870	1	0.166667	4	0.998374	.\4_T_Plot\PF\MSTRG.6810.6--870--csi-miR159a-5p_R-2_1ss19AT_degradome.jpg
csi-miR159a-5p_R-2_1ss19AT	GAGCTCCTTGAAGTCCAAT	MSTRG.6810.2	-	-	-	[D]Cell cycle control, cell division, chromosome partitioning ;[T]Signal transduction mechanisms ;[Z]Cytoskeleton	FvH4_3g41720	3.5	899-917	Y	7.02443	908	1	0.166667	4	0.998374	.\4_T_Plot\PF\MSTRG.6810.2--908--csi-miR159a-5p_R-2_1ss19AT_degradome.jpg
csi-miR159a-5p_R-2_1ss19AT	GAGCTCCTTGAAGTCCAAT	MSTRG.6810.4	-	-	-	[D]Cell cycle control, cell division, chromosome partitioning ;[T]Signal transduction mechanisms ;[Z]Cytoskeleton	FvH4_3g41720	3.5	926-944	Y	7.02443	935	1	0.166667	4	0.998374	.\4_T_Plot\PF\MSTRG.6810.4--935--csi-miR159a-5p_R-2_1ss19AT_degradome.jpg
csi-miR159a-5p_R-2_1ss19AT	GAGCTCCTTGAAGTCCAAT	MSTRG.6810.5	-	-	-	[D]Cell cycle control, cell division, chromosome partitioning ;[T]Signal transduction mechanisms ;[Z]Cytoskeleton	FvH4_3g41720	3.5	917-935	Y	7.02443	926	1	0.166667	4	0.998374	.\4_T_Plot\PF\MSTRG.6810.5--926--csi-miR159a-5p_R-2_1ss19AT_degradome.jpg
csi-miR159a-5p_R-2_1ss19AT	GAGCTCCTTGAAGTCCAAT	MSTRG.6810.3	-	-	-	[D]Cell cycle control, cell division, chromosome partitioning ;[T]Signal transduction mechanisms ;[Z]Cytoskeleton	FvH4_3g41720	3.5	999-1017	Y	7.02443	1008	1	0.166667	4	0.998374	.\4_T_Plot\PF\MSTRG.6810.3--1008--csi-miR159a-5p_R-2_1ss19AT_degradome.jpg
csi-miR159a-5p_R-2_1ss19AT	GAGCTCCTTGAAGTCCAAT	FvH4_3g41720.1	PREDICTED: probable calcium-binding protein CML21 [Fragaria vesca subsp. vesca]	GO:0005509(calcium ion binding);GO:0005634(nucleus);GO:0005737(cytoplasm)	ko04626(Plant-pathogen interaction)	[D]Cell cycle control, cell division, chromosome partitioning ;[T]Signal transduction mechanisms ;[Z]Cytoskeleton	FvH4_3g41720	3.5	1118-1136	Y	7.02443	1127	1	0.166667	4	0.998374	.\4_T_Plot\PF\FvH4_3g41720.1--1127--csi-miR159a-5p_R-2_1ss19AT_degradome.jpg
csi-miR159a-5p_R-2_1ss19AT	GAGCTCCTTGAAGTCCAAT	FvH4_7g30620.1	PREDICTED: uncharacterized protein LOC101302117 [Fragaria vesca subsp. vesca]	GO:0005634(nucleus);GO:0008568(microtubule-severing ATPase activity);GO:0031122(cytoplasmic microtubule organization)	ko03013(RNA transport)	[O]Posttranslational modification, protein turnover, chaperones	FvH4_7g30620	3.5	2480-2499	Y	252.879	2490	6	6	2	0.999097	.\4_T_Plot\PF\FvH4_7g30620.1--2490--csi-miR159a-5p_R-2_1ss19AT_degradome.jpg
csi-miR159a-5p_R-2_1ss19AT	GAGCTCCTTGAAGTCCAAT	MSTRG.13852.7	-	-	-	[S]Function unknown	FvH4_6g37550	4	1098-1117	Y	35.1221	1108	5	0.833333	2	1	.\4_T_Plot\PF\MSTRG.13852.7--1108--csi-miR159a-5p_R-2_1ss19AT_degradome.jpg
csi-miR159a-5p_R-2_1ss19AT	GAGCTCCTTGAAGTCCAAT	MSTRG.13852.6	-	-	-	[S]Function unknown	FvH4_6g37550	4	1127-1146	Y	35.1221	1137	5	0.833333	2	1	.\4_T_Plot\PF\MSTRG.13852.6--1137--csi-miR159a-5p_R-2_1ss19AT_degradome.jpg
csi-miR159a-5p_R-2_1ss19AT	GAGCTCCTTGAAGTCCAAT	MSTRG.13852.5	-	-	-	[S]Function unknown	FvH4_6g37550	4	1141-1160	Y	35.1221	1151	5	0.833333	2	1	.\4_T_Plot\PF\MSTRG.13852.5--1151--csi-miR159a-5p_R-2_1ss19AT_degradome.jpg
csi-miR159a-5p_R-2_1ss19AT	GAGCTCCTTGAAGTCCAAT	MSTRG.13852.4	-	-	-	[S]Function unknown	FvH4_6g37550	4	4135-4154	Y	35.1221	4145	5	0.833333	2	1	.\4_T_Plot\PF\MSTRG.13852.4--4145--csi-miR159a-5p_R-2_1ss19AT_degradome.jpg
csi-miR159a-5p_R-2_1ss19AT	GAGCTCCTTGAAGTCCAAT	MSTRG.13852.2	-	-	-	[S]Function unknown	FvH4_6g37550	4	4150-4169	Y	35.1221	4160	5	0.833333	2	1	.\4_T_Plot\PF\MSTRG.13852.2--4160--csi-miR159a-5p_R-2_1ss19AT_degradome.jpg
csi-miR159a-5p_R-2_1ss19AT	GAGCTCCTTGAAGTCCAAT	FvH4_6g37550.1	PREDICTED: probable LRR receptor-like serine/threonine-protein kinase At1g07650 isoform X1 [Fragaria vesca subsp. vesca]	GO:0004674(protein serine/threonine kinase activity);GO:0005886(plasma membrane)	ko04144(Endocytosis)	[S]Function unknown	FvH4_6g37550	4	4215-4234	Y	35.1221	4225	5	0.833333	2	1	.\4_T_Plot\PF\FvH4_6g37550.1--4225--csi-miR159a-5p_R-2_1ss19AT_degradome.jpg
csi-miR159a-5p_R-2_1ss19AT	GAGCTCCTTGAAGTCCAAT	FvH4_4g33330.1	PREDICTED: ubiquitin carboxyl-terminal hydrolase isozyme L5 [Fragaria vesca subsp. vesca]	GO:0004843(thiol-dependent ubiquitin-specific protease activity);GO:0005737(cytoplasm);GO:0016579(protein deubiquitination)	-	[O]Posttranslational modification, protein turnover, chaperones	FvH4_4g33330	3.5	814-831	Y	126.44	823	3	3	2	0.999097	.\4_T_Plot\PF\FvH4_4g33330.1--823--csi-miR159a-5p_R-2_1ss19AT_degradome.jpg
csi-miR159b-5p_L+1_1ss20TC	TAGCTGCCGACTCATTCATCCA	FvH4_2g23180.1	PREDICTED: uncharacterized protein LOC101302998 isoform X1 [Fragaria vesca subsp. vesca]	-	-	[S]Function unknown	FvH4_2g23180	4	583-603	Y	42.1466	594	1	1	4	0.373889	.\4_T_Plot\PF\FvH4_2g23180.1--594--csi-miR159b-5p_L+1_1ss20TC_degradome.jpg
csi-miR160c-5p_R+1_1ss19CT	TGCCTGGCTCCCTGTATGTTTT	FvH4_3g32000.1	PREDICTED: auxin response factor 18-like [Fragaria vesca subsp. vesca]	GO:0003677(DNA binding);GO:0003700(transcription factor activity, sequence-specific DNA binding);GO:0005634(nucleus);GO:0006351(transcription, DNA-templated);GO:0006355(regulation of transcription, DNA-templated);GO:0007389(pattern specification process);GO:0009734(auxin-activated signaling pathway);GO:0009738(abscisic acid-activated signaling pathway);GO:0009743(response to carbohydrate);GO:0010…	ko04075(Plant hormone signal transduction)	[K]Transcription	FvH4_3g32000	2	1954-1975	Y	12138.2	1966	288	288	0	0.00820688	.\4_T_Plot\PF\FvH4_3g32000.1--1966--csi-miR160c-5p_R+1_1ss19CT_degradome.jpg
csi-miR160c-5p_R+1_1ss19CT	TGCCTGGCTCCCTGTATGTTTT	FvH4_5g38690.1	PREDICTED: auxin response factor 17, partial [Fragaria vesca subsp. vesca]	GO:0000987(core promoter proximal region sequence-specific DNA binding);GO:0003700(transcription factor activity, sequence-specific DNA binding);GO:0005634(nucleus);GO:0006351(transcription, DNA-templated);GO:0006355(regulation of transcription, DNA-templated);GO:0009555(pollen development);GO:0009653(anatomical structure morphogenesis);GO:0009734(auxin-activated signaling pathway);GO:0010208(pol…	-	[K]Transcription	FvH4_5g38690	3.5	263-284	Y	43179.2	275	6147	1024.5	0	0.020758	.\4_T_Plot\PF\FvH4_5g38690.1--275--csi-miR160c-5p_R+1_1ss19CT_degradome.jpg
csi-miR160c-5p_R+1_1ss19CT	TGCCTGGCTCCCTGTATGTTTT	MSTRG.11621.1	-	-	-	[K]Transcription	FvH4_5g38640	3.5	19-40	Y	43179.2	31	6147	1024.5	0	0.020758	.\4_T_Plot\PF\MSTRG.11621.1--31--csi-miR160c-5p_R+1_1ss19CT_degradome.jpg
csi-miR160c-5p_R+1_1ss19CT	TGCCTGGCTCCCTGTATGTTTT	MSTRG.11621.5	-	-	-	[K]Transcription	FvH4_5g38690	3.5	19-40	Y	43179.2	31	6147	1024.5	0	0.020758	.\4_T_Plot\PF\MSTRG.11621.5--31--csi-miR160c-5p_R+1_1ss19CT_degradome.jpg
csi-miR160c-5p_R+1_1ss19CT	TGCCTGGCTCCCTGTATGTTTT	FvH4_5g38640.1	PREDICTED: auxin response factor 17 [Prunus mume]	GO:0000987(core promoter proximal region sequence-specific DNA binding);GO:0003700(transcription factor activity, sequence-specific DNA binding);GO:0005634(nucleus);GO:0006351(transcription, DNA-templated);GO:0006355(regulation of transcription, DNA-templated);GO:0009555(pollen development);GO:0009653(anatomical structure morphogenesis);GO:0009734(auxin-activated signaling pathway);GO:0010208(pol…	-	[K]Transcription	FvH4_5g38640	3.5	215-236	Y	43179.2	227	6147	1024.5	0	0.020758	.\4_T_Plot\PF\FvH4_5g38640.1--227--csi-miR160c-5p_R+1_1ss19CT_degradome.jpg
csi-miR160c-5p_R+1_1ss19CT	TGCCTGGCTCCCTGTATGTTTT	FvH4_5g38770.1	PREDICTED: auxin response factor 17, partial [Fragaria vesca subsp. vesca]	GO:0000987(core promoter proximal region sequence-specific DNA binding);GO:0003700(transcription factor activity, sequence-specific DNA binding);GO:0005634(nucleus);GO:0006351(transcription, DNA-templated);GO:0006355(regulation of transcription, DNA-templated);GO:0009555(pollen development);GO:0009653(anatomical structure morphogenesis);GO:0009734(auxin-activated signaling pathway);GO:0010208(pol…	ko04075(Plant hormone signal transduction)	[K]Transcription	FvH4_5g38770	3.5	1492-1513	Y	43179.2	1504	6147	1024.5	0	0.020758	.\4_T_Plot\PF\FvH4_5g38770.1--1504--csi-miR160c-5p_R+1_1ss19CT_degradome.jpg
csi-miR160c-5p_R+1_1ss19CT	TGCCTGGCTCCCTGTATGTTTT	MSTRG.12648.2	-	-	-	[K]Transcription	FvH4_6g15960	3.5	1971-1992	Y	6364.13	1983	302	151	0	0.020758	.\4_T_Plot\PF\MSTRG.12648.2--1983--csi-miR160c-5p_R+1_1ss19CT_degradome.jpg
csi-miR160c-5p_R+1_1ss19CT	TGCCTGGCTCCCTGTATGTTTT	FvH4_6g15960.1	PREDICTED: auxin response factor 18-like isoform X2 [Fragaria vesca subsp. vesca]	GO:0003677(DNA binding);GO:0003700(transcription factor activity, sequence-specific DNA binding);GO:0005634(nucleus);GO:0006351(transcription, DNA-templated);GO:0006355(regulation of transcription, DNA-templated);GO:0007389(pattern specification process);GO:0009733(response to auxin);GO:0009734(auxin-activated signaling pathway);GO:0035198(miRNA binding);GO:0048829(root cap development);GO:005130…	ko04075(Plant hormone signal transduction)	[K]Transcription	FvH4_6g15960	3.5	2076-2097	Y	6364.13	2088	302	151	0	0.020758	.\4_T_Plot\PF\FvH4_6g15960.1--2088--csi-miR160c-5p_R+1_1ss19CT_degradome.jpg
csi-miR160c-5p_R+1_1ss19CT	TGCCTGGCTCCCTGTATGTTTT	FvH4_7g19350.1	PREDICTED: auxin response factor 18-like [Fragaria vesca subsp. vesca]	GO:0003677(DNA binding);GO:0003700(transcription factor activity, sequence-specific DNA binding);GO:0005634(nucleus);GO:0006351(transcription, DNA-templated);GO:0006355(regulation of transcription, DNA-templated);GO:0007389(pattern specification process);GO:0009733(response to auxin);GO:0009734(auxin-activated signaling pathway);GO:0035198(miRNA binding);GO:0048829(root cap development);GO:005130…	ko04075(Plant hormone signal transduction)	[K]Transcription	FvH4_7g19350	2	1725-1746	Y	10536.6	1737	250	250	0	0.00820688	.\4_T_Plot\PF\FvH4_7g19350.1--1737--csi-miR160c-5p_R+1_1ss19CT_degradome.jpg
csi-MIR162-p3_2ss5TG17CT	AAAAGAACACAAAATATA	FvH4_3g11930.1	PREDICTED: transmembrane protein 56-B-like isoform X2 [Fragaria vesca subsp. vesca]	GO:0003674(molecular_function);GO:0008150(biological_process);GO:0016021(integral component of membrane)	-	[U]Intracellular trafficking, secretion, and vesicular transport	FvH4_3g11930	4	1422-1439	Y	14.0489	1430	1	0.333333	4	1	.\4_T_Plot\PF\FvH4_3g11930.1--1430--csi-MIR162-p3_2ss5TG17CT_degradome.jpg
csi-MIR162-p3_2ss5TG17CT	AAAAGAACACAAAATATA	MSTRG.5166.2	-	-	-	[U]Intracellular trafficking, secretion, and vesicular transport	FvH4_3g11930	4	1555-1572	Y	14.0489	1563	1	0.333333	4	1	.\4_T_Plot\PF\MSTRG.5166.2--1563--csi-MIR162-p3_2ss5TG17CT_degradome.jpg
csi-MIR162-p3_2ss5TG17CT	AAAAGAACACAAAATATA	MSTRG.5166.1	-	-	-	[U]Intracellular trafficking, secretion, and vesicular transport	FvH4_3g11930	4	1711-1728	Y	14.0489	1719	1	0.333333	4	1	.\4_T_Plot\PF\MSTRG.5166.1--1719--csi-MIR162-p3_2ss5TG17CT_degradome.jpg
csi-MIR162-p3_2ss5TG17CT	AAAAGAACACAAAATATA	MSTRG.8211.3	-	-	-	[H]Coenzyme transport and metabolism	FvH4_4g21340	3.5	1383-1400	Y	14.0489	1391	1	0.333333	4	1	.\4_T_Plot\PF\MSTRG.8211.3--1391--csi-MIR162-p3_2ss5TG17CT_degradome.jpg
csi-MIR162-p3_2ss5TG17CT	AAAAGAACACAAAATATA	FvH4_4g21340.1	PREDICTED: S-adenosylmethionine synthase 2 [Fragaria vesca subsp. vesca]	GO:0004478(methionine adenosyltransferase activity);GO:0005829(cytosol)	ko01230(Biosynthesis of amino acids);ko00270(Cysteine and methionine metabolism)	[H]Coenzyme transport and metabolism	FvH4_4g21340	3.5	1600-1617	Y	14.0489	1608	1	0.333333	4	1	.\4_T_Plot\PF\FvH4_4g21340.1--1608--csi-MIR162-p3_2ss5TG17CT_degradome.jpg
csi-MIR162-p3_2ss5TG17CT	AAAAGAACACAAAATATA	MSTRG.8211.2	-	-	-	[H]Coenzyme transport and metabolism	FvH4_4g21340	3.5	1464-1481	Y	14.0489	1472	1	0.333333	4	1	.\4_T_Plot\PF\MSTRG.8211.2--1472--csi-MIR162-p3_2ss5TG17CT_degradome.jpg
csi-MIR162-p3_2ss5TG17CT	AAAAGAACACAAAATATA	FvH4_4g00250.1	PREDICTED: beta-amyrin 28-oxidase-like [Fragaria vesca subsp. vesca]	GO:0004497(monooxygenase activity);GO:0007275(multicellular organism development);GO:0010268(brassinosteroid homeostasis);GO:0016125(sterol metabolic process);GO:0016132(brassinosteroid biosynthetic process)	ko00906(Carotenoid biosynthesis)	[Q]Secondary metabolites biosynthesis, transport and catabolism	FvH4_4g00250	3.5	1790-1806	Y	42.1466	1797	1	1	4	1	.\4_T_Plot\PF\FvH4_4g00250.1--1797--csi-MIR162-p3_2ss5TG17CT_degradome.jpg
csi-MIR162-p3_2ss5TG17CT	AAAAGAACACAAAATATA	FvH4_6g29330.1	PREDICTED: glycerol kinase-like [Fragaria vesca subsp. vesca]	GO:0004370(glycerol kinase activity);GO:0005739(mitochondrion);GO:0006071(glycerol metabolic process);GO:0006641(triglyceride metabolic process);GO:0046167(glycerol-3-phosphate biosynthetic process)	ko00561(Glycerolipid metabolism);ko04626(Plant-pathogen interaction)	[C]Energy production and conversion	FvH4_6g29330	4	209-225	Y	42.1466	216	1	1	4	1	.\4_T_Plot\PF\FvH4_6g29330.1--216--csi-MIR162-p3_2ss5TG17CT_degradome.jpg
csi-MIR162-p5_2ss5TG17CT	AAAAGAACACAAAATATA	FvH4_3g11930.1	PREDICTED: transmembrane protein 56-B-like isoform X2 [Fragaria vesca subsp. vesca]	GO:0003674(molecular_function);GO:0008150(biological_process);GO:0016021(integral component of membrane)	-	[U]Intracellular trafficking, secretion, and vesicular transport	FvH4_3g11930	4	1422-1439	Y	14.0489	1430	1	0.333333	4	1	.\4_T_Plot\PF\FvH4_3g11930.1--1430--csi-MIR162-p5_2ss5TG17CT_degradome.jpg
csi-MIR162-p5_2ss5TG17CT	AAAAGAACACAAAATATA	MSTRG.5166.2	-	-	-	[U]Intracellular trafficking, secretion, and vesicular transport	FvH4_3g11930	4	1555-1572	Y	14.0489	1563	1	0.333333	4	1	.\4_T_Plot\PF\MSTRG.5166.2--1563--csi-MIR162-p5_2ss5TG17CT_degradome.jpg
csi-MIR162-p5_2ss5TG17CT	AAAAGAACACAAAATATA	MSTRG.5166.1	-	-	-	[U]Intracellular trafficking, secretion, and vesicular transport	FvH4_3g11930	4	1711-1728	Y	14.0489	1719	1	0.333333	4	1	.\4_T_Plot\PF\MSTRG.5166.1--1719--csi-MIR162-p5_2ss5TG17CT_degradome.jpg
csi-MIR162-p5_2ss5TG17CT	AAAAGAACACAAAATATA	MSTRG.8211.3	-	-	-	[H]Coenzyme transport and metabolism	FvH4_4g21340	3.5	1383-1400	Y	14.0489	1391	1	0.333333	4	1	.\4_T_Plot\PF\MSTRG.8211.3--1391--csi-MIR162-p5_2ss5TG17CT_degradome.jpg
csi-MIR162-p5_2ss5TG17CT	AAAAGAACACAAAATATA	FvH4_4g21340.1	PREDICTED: S-adenosylmethionine synthase 2 [Fragaria vesca subsp. vesca]	GO:0004478(methionine adenosyltransferase activity);GO:0005829(cytosol)	ko01230(Biosynthesis of amino acids);ko00270(Cysteine and methionine metabolism)	[H]Coenzyme transport and metabolism	FvH4_4g21340	3.5	1600-1617	Y	14.0489	1608	1	0.333333	4	1	.\4_T_Plot\PF\FvH4_4g21340.1--1608--csi-MIR162-p5_2ss5TG17CT_degradome.jpg
csi-MIR162-p5_2ss5TG17CT	AAAAGAACACAAAATATA	MSTRG.8211.2	-	-	-	[H]Coenzyme transport and metabolism	FvH4_4g21340	3.5	1464-1481	Y	14.0489	1472	1	0.333333	4	1	.\4_T_Plot\PF\MSTRG.8211.2--1472--csi-MIR162-p5_2ss5TG17CT_degradome.jpg
csi-MIR162-p5_2ss5TG17CT	AAAAGAACACAAAATATA	FvH4_4g00250.1	PREDICTED: beta-amyrin 28-oxidase-like [Fragaria vesca subsp. vesca]	GO:0004497(monooxygenase activity);GO:0007275(multicellular organism development);GO:0010268(brassinosteroid homeostasis);GO:0016125(sterol metabolic process);GO:0016132(brassinosteroid biosynthetic process)	ko00906(Carotenoid biosynthesis)	[Q]Secondary metabolites biosynthesis, transport and catabolism	FvH4_4g00250	3.5	1790-1806	Y	42.1466	1797	1	1	4	1	.\4_T_Plot\PF\FvH4_4g00250.1--1797--csi-MIR162-p5_2ss5TG17CT_degradome.jpg
csi-MIR162-p5_2ss5TG17CT	AAAAGAACACAAAATATA	FvH4_6g29330.1	PREDICTED: glycerol kinase-like [Fragaria vesca subsp. vesca]	GO:0004370(glycerol kinase activity);GO:0005739(mitochondrion);GO:0006071(glycerol metabolic process);GO:0006641(triglyceride metabolic process);GO:0046167(glycerol-3-phosphate biosynthetic process)	ko00561(Glycerolipid metabolism);ko04626(Plant-pathogen interaction)	[C]Energy production and conversion	FvH4_6g29330	4	209-225	Y	42.1466	216	1	1	4	1	.\4_T_Plot\PF\FvH4_6g29330.1--216--csi-MIR162-p5_2ss5TG17CT_degradome.jpg
csi-miR166a-5p_2ss11CG16TA	GGAATGTTGTGTGGCACGAGG	FvH4_3g21780.1	PREDICTED: uncharacterized protein LOC101295784 isoform X1 [Fragaria vesca subsp. vesca]	-	-	[S]Function unknown	FvH4_3g21780	4	3150-3170	Y	84.2932	3161	2	2	2	0.972073	.\4_T_Plot\PF\FvH4_3g21780.1--3161--csi-miR166a-5p_2ss11CG16TA_degradome.jpg
csi-miR167b-3p_2ss9CT12CT	AGATCATGTGGTAGTTTCACC	FvH4_2g14630.1	PREDICTED: serine carboxypeptidase-like 42 [Fragaria vesca subsp. vesca]	GO:0004185(serine-type carboxypeptidase activity);GO:0051603(proteolysis involved in cellular protein catabolic process)	ko00460(Cyanoamino acid metabolism)	[E]Amino acid transport and metabolism	FvH4_2g14630	4	994-1013	Y	84.2932	1004	2	2	2	0.922373	.\4_T_Plot\PF\FvH4_2g14630.1--1004--csi-miR167b-3p_2ss9CT12CT_degradome.jpg
csi-miR167d-3p_L-4_1ss18CT	GATCATGTGGTAGTTTCACC	FvH4_2g14630.1	PREDICTED: serine carboxypeptidase-like 42 [Fragaria vesca subsp. vesca]	GO:0004185(serine-type carboxypeptidase activity);GO:0051603(proteolysis involved in cellular protein catabolic process)	ko00460(Cyanoamino acid metabolism)	[E]Amino acid transport and metabolism	FvH4_2g14630	4	994-1012	Y	42.1466	1003	1	1	4	0.846325	.\4_T_Plot\PF\FvH4_2g14630.1--1003--csi-miR167d-3p_L-4_1ss18CT_degradome.jpg
csi-miR171c-3p_R+4	TGATTGAGCCGTGCCAATATCTTTT	FvH4_7g11120.1	-	-	-	-	-	2	1190-1214	Y	3540.31	1205	84	84	0	0.00411189	.\4_T_Plot\PF\FvH4_7g11120.1--1205--csi-miR171c-3p_R+4_degradome.jpg
csi-miR171c-3p_R+4	TGATTGAGCCGTGCCAATATCTTTT	FvH4_5g00020.1	PREDICTED: scarecrow-like protein 6 [Fragaria vesca subsp. vesca]	GO:0003700(transcription factor activity, sequence-specific DNA binding);GO:0005634(nucleus);GO:0006355(regulation of transcription, DNA-templated);GO:0030154(cell differentiation);GO:0043565(sequence-specific DNA binding)	ko04075(Plant hormone signal transduction)	[S]Function unknown	FvH4_5g00020	3	1304-1328	Y	13276.2	1319	315	315	0	0.00336554	.\4_T_Plot\PF\FvH4_5g00020.1--1319--csi-miR171c-3p_R+4_degradome.jpg
csi-miR2275a-3p_2ss10CT21TC	TTTAGTTTCTTCCAATATCTCA	MSTRG.9825.2	-	-	-	[S]Function unknown	FvH4_5g08810	3	2178-2198	Y	21.0733	2189	1	0.5	4	0.700013	.\4_T_Plot\PF\MSTRG.9825.2--2189--csi-miR2275a-3p_2ss10CT21TC_degradome.jpg
csi-miR2275a-3p_2ss10CT21TC	TTTAGTTTCTTCCAATATCTCA	FvH4_5g08810.1	PREDICTED: uncharacterized protein LOC101292116 [Fragaria vesca subsp. vesca]	GO:0005524(ATP binding);GO:0005634(nucleus);GO:0006281(DNA repair);GO:0016301(kinase activity);GO:0016310(phosphorylation);GO:0016568(chromatin modification);GO:0031047(gene silencing by RNA)	-	[S]Function unknown	FvH4_5g08810	3	2271-2291	Y	21.0733	2282	1	0.5	4	0.700013	.\4_T_Plot\PF\FvH4_5g08810.1--2282--csi-miR2275a-3p_2ss10CT21TC_degradome.jpg
csi-miR2275a-3p_2ss5GA21TC	TTTAATTTCCTCCAATATCTCA	FvH4_1g08350.1	-	-	-	-	-	4	537-558	Y	42.1466	549	1	1	4	0.962281	.\4_T_Plot\PF\FvH4_1g08350.1--549--csi-miR2275a-3p_2ss5GA21TC_degradome.jpg
csi-miR2275a-3p_R-3	TTTAGTTTCCTCCAATATC	FvH4_1g04310.1	PREDICTED: probable plastidic glucose transporter 2 [Fragaria vesca subsp. vesca]	GO:0005351(sugar:proton symporter activity);GO:0008643(carbohydrate transport);GO:0015144(carbohydrate transmembrane transporter activity);GO:0016020(membrane);GO:0016021(integral component of membrane);GO:0022891(substrate-specific transmembrane transporter activity);GO:0031969(chloroplast membrane);GO:0055085(transmembrane transport)	-	[G]Carbohydrate transport and metabolism	FvH4_1g04310	4	1740-1759	Y	42.1466	1750	3	1	2	1	.\4_T_Plot\PF\FvH4_1g04310.1--1750--csi-miR2275a-3p_R-3_degradome.jpg
csi-miR2275a-3p_R-3	TTTAGTTTCCTCCAATATC	MSTRG.311.1	-	-	-	[G]Carbohydrate transport and metabolism	FvH4_1g04310	4	1732-1751	Y	42.1466	1742	3	1	2	1	.\4_T_Plot\PF\MSTRG.311.1--1742--csi-miR2275a-3p_R-3_degradome.jpg
csi-miR2275a-3p_R-3	TTTAGTTTCCTCCAATATC	MSTRG.311.2	-	-	-	[G]Carbohydrate transport and metabolism	FvH4_1g04310	4	1827-1846	Y	42.1466	1837	3	1	2	1	.\4_T_Plot\PF\MSTRG.311.2--1837--csi-miR2275a-3p_R-3_degradome.jpg
csi-miR2275a-3p_R-3	TTTAGTTTCCTCCAATATC	MSTRG.6825.1	-	-	-	[S]Function unknown	FvH4_3g41930	3.5	2565-2582	Y	568.979	2573	27	13.5	2	0.999992	.\4_T_Plot\PF\MSTRG.6825.1--2573--csi-miR2275a-3p_R-3_degradome.jpg
csi-miR2275a-3p_R-3	TTTAGTTTCCTCCAATATC	FvH4_3g41930.1	PREDICTED: probable galactinol--sucrose galactosyltransferase 1 [Fragaria vesca subsp. vesca]	GO:0004553(hydrolase activity, hydrolyzing O-glycosyl compounds);GO:0005737(cytoplasm);GO:0005975(carbohydrate metabolic process);GO:0047274(galactinol-sucrose galactosyltransferase activity)	ko00052(Galactose metabolism)	[S]Function unknown	FvH4_3g41930	3.5	2579-2596	Y	568.979	2587	27	13.5	2	0.999992	.\4_T_Plot\PF\FvH4_3g41930.1--2587--csi-miR2275a-3p_R-3_degradome.jpg
csi-miR2275a-3p_R-3	TTTAGTTTCCTCCAATATC	FvH4_4g07700.1	PREDICTED: uncharacterized protein LOC101311463 [Fragaria vesca subsp. vesca]	-	-	[K]Transcription	FvH4_4g07700	4	493-510	Y	42.1466	501	1	1	4	1	.\4_T_Plot\PF\FvH4_4g07700.1--501--csi-miR2275a-3p_R-3_degradome.jpg
csi-miR2275a-3p_R-3	TTTAGTTTCCTCCAATATC	MSTRG.9825.2	-	-	-	[S]Function unknown	FvH4_5g08810	4	2181-2198	Y	21.0733	2189	1	0.5	4	1	.\4_T_Plot\PF\MSTRG.9825.2--2189--csi-miR2275a-3p_R-3_degradome.jpg
csi-miR2275a-3p_R-3	TTTAGTTTCCTCCAATATC	FvH4_5g08810.1	PREDICTED: uncharacterized protein LOC101292116 [Fragaria vesca subsp. vesca]	GO:0005524(ATP binding);GO:0005634(nucleus);GO:0006281(DNA repair);GO:0016301(kinase activity);GO:0016310(phosphorylation);GO:0016568(chromatin modification);GO:0031047(gene silencing by RNA)	-	[S]Function unknown	FvH4_5g08810	4	2274-2291	Y	21.0733	2282	1	0.5	4	1	.\4_T_Plot\PF\FvH4_5g08810.1--2282--csi-miR2275a-3p_R-3_degradome.jpg
csi-miR395b-5p_2ss5CT12CT	GTTCTCCTGAATACTTCATTG	FvH4_7g14720.1	PREDICTED: ATP-dependent helicase BRM [Fragaria vesca subsp. vesca]	GO:0003677(DNA binding);GO:0003682(chromatin binding);GO:0004386(helicase activity);GO:0005515(protein binding);GO:0005524(ATP binding);GO:0005634(nucleus);GO:0005829(cytosol);GO:0006351(transcription, DNA-templated);GO:0006355(regulation of transcription, DNA-templated);GO:0008094(DNA-dependent ATPase activity);GO:0010199(organ boundary specification between lateral organs and the meristem);GO:0…	ko03420(Nucleotide excision repair)	[L]Replication, recombination and repair	FvH4_7g14720	3.5	2073-2093	Y	42.1466	2084	1	1	4	0.657072	.\4_T_Plot\PF\FvH4_7g14720.1--2084--csi-miR395b-5p_2ss5CT12CT_degradome.jpg
csi-miR396a-5p_2ss4CA21GA	TTCAACAGCTTTCTTGAACTA	FvH4_2g01310.1	PREDICTED: L-ascorbate peroxidase 3, peroxisomal [Fragaria vesca subsp. vesca]	GO:0005515(protein binding);GO:0005739(mitochondrion);GO:0005773(vacuole);GO:0005774(vacuolar membrane);GO:0005777(peroxisome);GO:0005778(peroxisomal membrane);GO:0005794(Golgi apparatus);GO:0005829(cytosol);GO:0006979(response to oxidative stress);GO:0009506(plasmodesma);GO:0009507(chloroplast);GO:0009514(glyoxysome);GO:0009536(plastid);GO:0009735(response to cytokinin);GO:0009941(chloroplast en…	ko00053(Ascorbate and aldarate metabolism);ko00480(Glutathione metabolism)	[P]Inorganic ion transport and metabolism	FvH4_2g01310	3.5	210-231	Y	63.2199	222	3	1.5	2	0.98325	.\4_T_Plot\PF\FvH4_2g01310.1--222--csi-miR396a-5p_2ss4CA21GA_degradome.jpg
csi-miR396a-5p_2ss4CA21GA	TTCAACAGCTTTCTTGAACTA	MSTRG.1958.1	-	-	-	[P]Inorganic ion transport and metabolism	FvH4_2g01310	3.5	277-298	Y	63.2199	289	3	1.5	2	0.98325	.\4_T_Plot\PF\MSTRG.1958.1--289--csi-miR396a-5p_2ss4CA21GA_degradome.jpg
csi-miR396a-5p_2ss4CA21GA	TTCAACAGCTTTCTTGAACTA	FvH4_2g08240.1	PREDICTED: uncharacterized protein LOC101312602 [Fragaria vesca subsp. vesca]	-	-	-	FvH4_2g08240	2	759-779	Y	147.513	770	7	3.5	1	0.00546559	.\4_T_Plot\PF\FvH4_2g08240.1--770--csi-miR396a-5p_2ss4CA21GA_degradome.jpg
csi-miR396a-5p_2ss4CA21GA	TTCAACAGCTTTCTTGAACTA	MSTRG.2306.3	-	-	-	-	FvH4_2g08240	2	849-869	Y	147.513	860	7	3.5	1	0.00546559	.\4_T_Plot\PF\MSTRG.2306.3--860--csi-miR396a-5p_2ss4CA21GA_degradome.jpg
csi-miR396a-5p_2ss4CA21GA	TTCAACAGCTTTCTTGAACTA	FvH4_2g05690.1	-	-	-	-	-	4	1345-1365	Y	63.2199	1356	3	1.5	3	0.3948	.\4_T_Plot\PF\FvH4_2g05690.1--1356--csi-miR396a-5p_2ss4CA21GA_degradome.jpg
csi-miR396a-5p_2ss4CA21GA	TTCAACAGCTTTCTTGAACTA	FvH4_5g31540.1	hypothetical protein PRUPE_ppa020241mg [Prunus persica]	-	-	-	FvH4_5g31540	4	35-55	Y	2739.53	46	65	65	0	0.0233222	.\4_T_Plot\PF\FvH4_5g31540.1--46--csi-miR396a-5p_2ss4CA21GA_degradome.jpg
csi-miR396a-5p_2ss4CA21GA	TTCAACAGCTTTCTTGAACTA	MSTRG.13021.2	-	-	-	-	FvH4_6g22830	4	905-924	Y	252.879	915	6	6	0	0.0233222	.\4_T_Plot\PF\MSTRG.13021.2--915--csi-miR396a-5p_2ss4CA21GA_degradome.jpg
csi-miR396f-3p_1ss20GC	GCTCAAGAAAGCTGTGGGACA	MSTRG.2732.1	-	-	-	-	FvH4_2g15110	3	421-441	Y	84.2932	432	2	2	2	0.481708	.\4_T_Plot\PF\MSTRG.2732.1--432--csi-miR396f-3p_1ss20GC_degradome.jpg
csi-miR396f-3p_1ss20GC	GCTCAAGAAAGCTGTGGGACA	MSTRG.13852.7	-	-	-	[S]Function unknown	FvH4_6g37550	4	968-988	Y	21.0733	979	3	0.5	2	0.989953	.\4_T_Plot\PF\MSTRG.13852.7--979--csi-miR396f-3p_1ss20GC_degradome.jpg
csi-miR396f-3p_1ss20GC	GCTCAAGAAAGCTGTGGGACA	MSTRG.13852.6	-	-	-	[S]Function unknown	FvH4_6g37550	4	997-1017	Y	21.0733	1008	3	0.5	2	0.989953	.\4_T_Plot\PF\MSTRG.13852.6--1008--csi-miR396f-3p_1ss20GC_degradome.jpg
csi-miR396f-3p_1ss20GC	GCTCAAGAAAGCTGTGGGACA	MSTRG.13852.5	-	-	-	[S]Function unknown	FvH4_6g37550	4	1011-1031	Y	21.0733	1022	3	0.5	2	0.989953	.\4_T_Plot\PF\MSTRG.13852.5--1022--csi-miR396f-3p_1ss20GC_degradome.jpg
csi-miR396f-3p_1ss20GC	GCTCAAGAAAGCTGTGGGACA	MSTRG.13852.4	-	-	-	[S]Function unknown	FvH4_6g37550	4	4005-4025	Y	21.0733	4016	3	0.5	2	0.989953	.\4_T_Plot\PF\MSTRG.13852.4--4016--csi-miR396f-3p_1ss20GC_degradome.jpg
csi-miR396f-3p_1ss20GC	GCTCAAGAAAGCTGTGGGACA	MSTRG.13852.2	-	-	-	[S]Function unknown	FvH4_6g37550	4	4020-4040	Y	21.0733	4031	3	0.5	2	0.989953	.\4_T_Plot\PF\MSTRG.13852.2--4031--csi-miR396f-3p_1ss20GC_degradome.jpg
csi-miR396f-3p_1ss20GC	GCTCAAGAAAGCTGTGGGACA	FvH4_6g37550.1	PREDICTED: probable LRR receptor-like serine/threonine-protein kinase At1g07650 isoform X1 [Fragaria vesca subsp. vesca]	GO:0004674(protein serine/threonine kinase activity);GO:0005886(plasma membrane)	ko04144(Endocytosis)	[S]Function unknown	FvH4_6g37550	4	4085-4105	Y	21.0733	4096	3	0.5	2	0.989953	.\4_T_Plot\PF\FvH4_6g37550.1--4096--csi-miR396f-3p_1ss20GC_degradome.jpg
csi-miR396f-5p_R+2	TTCCACAGCTTTCTTGAACTTAT	FvH4_1g16780.1	PREDICTED: probable cadmium/zinc-transporting ATPase HMA1, chloroplastic [Fragaria vesca subsp. vesca]	GO:0005385(zinc ion transmembrane transporter activity);GO:0005887(integral component of plasma membrane);GO:0015086(cadmium ion transmembrane transporter activity);GO:0019829(cation-transporting ATPase activity);GO:0043231(intracellular membrane-bounded organelle)	ko00190(Oxidative phosphorylation)	[P]Inorganic ion transport and metabolism	FvH4_1g16780	4	1931-1953	Y	379.319	1944	9	9	2	0.784222	.\4_T_Plot\PF\FvH4_1g16780.1--1944--csi-miR396f-5p_R+2_degradome.jpg
csi-miR396f-5p_R+2	TTCCACAGCTTTCTTGAACTTAT	FvH4_5g31540.1	hypothetical protein PRUPE_ppa020241mg [Prunus persica]	-	-	-	FvH4_5g31540	4	32-55	Y	2739.53	46	65	65	0	0.00783531	.\4_T_Plot\PF\FvH4_5g31540.1--46--csi-miR396f-5p_R+2_degradome.jpg
csi-miR396f-5p_R+2	TTCCACAGCTTTCTTGAACTTAT	FvH4_5g10750.1	PREDICTED: growth-regulating factor 7 isoform X1 [Fragaria vesca subsp. vesca]	GO:0005524(ATP binding);GO:0005634(nucleus);GO:0006351(transcription, DNA-templated);GO:0006355(regulation of transcription, DNA-templated);GO:0009941(chloroplast envelope);GO:0048366(leaf development)	-	[K]Transcription	FvH4_5g10750	4	824-847	Y	1095.81	837	26	26	0	0.00783531	.\4_T_Plot\PF\FvH4_5g10750.1--837--csi-miR396f-5p_R+2_degradome.jpg
csi-miR399a-3p_1ss20GA	TGCCAAAGGAGATTTGCCCAG	FvH4_3g09200.1	PREDICTED: probable ubiquitin-conjugating enzyme E2 24 [Fragaria vesca subsp. vesca]	GO:0005737(cytoplasm);GO:0031625(ubiquitin protein ligase binding);GO:0061630(ubiquitin protein ligase activity)	ko04120(Ubiquitin mediated proteolysis)	[O]Posttranslational modification, protein turnover, chaperones	FvH4_3g09200	0.5	543-563	Y	105.366	554	5	2.5	2	0.95344	.\4_T_Plot\PF\FvH4_3g09200.1--554--csi-miR399a-3p_1ss20GA_degradome.jpg
csi-miR399a-3p_1ss20GA	TGCCAAAGGAGATTTGCCCAG	MSTRG.5031.1	-	-	-	[O]Posttranslational modification, protein turnover, chaperones	FvH4_3g09200	0.5	1171-1191	Y	105.366	1182	5	2.5	2	0.95344	.\4_T_Plot\PF\MSTRG.5031.1--1182--csi-miR399a-3p_1ss20GA_degradome.jpg
csi-miR399a-3p_1ss20GC	TGCCAAAGGAGATTTGCCCCG	FvH4_3g09200.1	PREDICTED: probable ubiquitin-conjugating enzyme E2 24 [Fragaria vesca subsp. vesca]	GO:0005737(cytoplasm);GO:0031625(ubiquitin protein ligase binding);GO:0061630(ubiquitin protein ligase activity)	ko04120(Ubiquitin mediated proteolysis)	[O]Posttranslational modification, protein turnover, chaperones	FvH4_3g09200	1	507-527	Y	21.0733	518	1	0.5	4	0.824327	.\4_T_Plot\PF\FvH4_3g09200.1--518--csi-miR399a-3p_1ss20GC_degradome.jpg
csi-miR399a-3p_1ss20GC	TGCCAAAGGAGATTTGCCCCG	MSTRG.5031.1	-	-	-	[O]Posttranslational modification, protein turnover, chaperones	FvH4_3g09200	1	1135-1155	Y	21.0733	1146	1	0.5	4	0.824327	.\4_T_Plot\PF\MSTRG.5031.1--1146--csi-miR399a-3p_1ss20GC_degradome.jpg
csi-miR399a-3p_1ss20GC	TGCCAAAGGAGATTTGCCCCG	FvH4_3g29950.1	PREDICTED: probable ubiquitin-conjugating enzyme E2 24 [Fragaria vesca subsp. vesca]	GO:0005737(cytoplasm);GO:0031625(ubiquitin protein ligase binding);GO:0061630(ubiquitin protein ligase activity)	ko04120(Ubiquitin mediated proteolysis)	[O]Posttranslational modification, protein turnover, chaperones	FvH4_3g29950	1.5	1160-1180	Y	84.2932	1171	2	2	2	0.583674	.\4_T_Plot\PF\FvH4_3g29950.1--1171--csi-miR399a-3p_1ss20GC_degradome.jpg
csi-miR399a-3p_2ss20GA21GC	TGCCAAAGGAGATTTGCCCAC	FvH4_3g09200.1	PREDICTED: probable ubiquitin-conjugating enzyme E2 24 [Fragaria vesca subsp. vesca]	GO:0005737(cytoplasm);GO:0031625(ubiquitin protein ligase binding);GO:0061630(ubiquitin protein ligase activity)	ko04120(Ubiquitin mediated proteolysis)	[O]Posttranslational modification, protein turnover, chaperones	FvH4_3g09200	1	543-563	Y	105.366	554	5	2.5	2	0.942036	.\4_T_Plot\PF\FvH4_3g09200.1--554--csi-miR399a-3p_2ss20GA21GC_degradome.jpg
csi-miR399a-3p_2ss20GA21GC	TGCCAAAGGAGATTTGCCCAC	MSTRG.5031.1	-	-	-	[O]Posttranslational modification, protein turnover, chaperones	FvH4_3g09200	1	1171-1191	Y	105.366	1182	5	2.5	2	0.942036	.\4_T_Plot\PF\MSTRG.5031.1--1182--csi-miR399a-3p_2ss20GA21GC_degradome.jpg
csi-miR399a-3p_R-1	TGCCAAAGGAGATTTGCCCG	FvH4_3g09200.1	PREDICTED: probable ubiquitin-conjugating enzyme E2 24 [Fragaria vesca subsp. vesca]	GO:0005737(cytoplasm);GO:0031625(ubiquitin protein ligase binding);GO:0061630(ubiquitin protein ligase activity)	ko04120(Ubiquitin mediated proteolysis)	[O]Posttranslational modification, protein turnover, chaperones	FvH4_3g09200	0	608-627	Y	42.1466	618	2	1	2	0.9626	.\4_T_Plot\PF\FvH4_3g09200.1--618--csi-miR399a-3p_R-1_degradome.jpg
csi-miR399a-3p_R-1	TGCCAAAGGAGATTTGCCCG	MSTRG.5031.1	-	-	-	[O]Posttranslational modification, protein turnover, chaperones	FvH4_3g09200	0	1236-1255	Y	42.1466	1246	2	1	2	0.9626	.\4_T_Plot\PF\MSTRG.5031.1--1246--csi-miR399a-3p_R-1_degradome.jpg
csi-miR399a-3p_R-1	TGCCAAAGGAGATTTGCCCG	FvH4_3g29950.1	PREDICTED: probable ubiquitin-conjugating enzyme E2 24 [Fragaria vesca subsp. vesca]	GO:0005737(cytoplasm);GO:0031625(ubiquitin protein ligase binding);GO:0061630(ubiquitin protein ligase activity)	ko04120(Ubiquitin mediated proteolysis)	[O]Posttranslational modification, protein turnover, chaperones	FvH4_3g29950	0	1161-1180	Y	84.2932	1171	2	2	2	0.9626	.\4_T_Plot\PF\FvH4_3g29950.1--1171--csi-miR399a-3p_R-1_degradome.jpg
csi-miR399b-5p_L-1R+1_1ss10CT	GGGCTTCTTTCCTTTGGCAGG	FvH4_1g08060.1	PREDICTED: UBP1-associated proteins 1C [Fragaria vesca subsp. vesca]	GO:0003676(nucleic acid binding);GO:0005634(nucleus);GO:0008150(biological_process);GO:0008270(zinc ion binding)	-	[S]Function unknown	FvH4_1g08060	4	543-563	Y	42.1466	554	1	1	4	0.997728	.\4_T_Plot\PF\FvH4_1g08060.1--554--csi-miR399b-5p_L-1R+1_1ss10CT_degradome.jpg
csi-miR399b-5p_L-1R+1_1ss10CT	GGGCTTCTTTCCTTTGGCAGG	FvH4_1g04020.1	PREDICTED: 3-ketoacyl-CoA synthase 11-like [Fragaria vesca subsp. vesca]	GO:0005634(nucleus);GO:0006633(fatty acid biosynthetic process);GO:0009409(response to cold);GO:0009416(response to light stimulus);GO:0016021(integral component of membrane);GO:0016747(transferase activity, transferring acyl groups other than amino-acyl groups)	ko00062(Fatty acid elongation)	[I]Lipid transport and metabolism	FvH4_1g04020	4	1619-1638	Y	105.366	1629	5	2.5	2	0.9987	.\4_T_Plot\PF\FvH4_1g04020.1--1629--csi-miR399b-5p_L-1R+1_1ss10CT_degradome.jpg
csi-miR399b-5p_L-1R+1_1ss10CT	GGGCTTCTTTCCTTTGGCAGG	MSTRG.269.1	-	-	-	[I]Lipid transport and metabolism	FvH4_1g04020	4	2438-2457	Y	105.366	2448	5	2.5	2	0.9987	.\4_T_Plot\PF\MSTRG.269.1--2448--csi-miR399b-5p_L-1R+1_1ss10CT_degradome.jpg
csi-miR399b-5p_L-1R+1_1ss10CT	GGGCTTCTTTCCTTTGGCAGG	MSTRG.7279.3	-	-	-	-	FvH4_4g03510	4	277-297	Y	316.099	288	30	7.5	3	0.515867	.\4_T_Plot\PF\MSTRG.7279.3--288--csi-miR399b-5p_L-1R+1_1ss10CT_degradome.jpg
csi-miR399b-5p_L-1R+1_1ss10CT	GGGCTTCTTTCCTTTGGCAGG	MSTRG.7279.1	-	-	-	-	FvH4_4g03510	4	452-472	Y	316.099	463	30	7.5	2	0.9987	.\4_T_Plot\PF\MSTRG.7279.1--463--csi-miR399b-5p_L-1R+1_1ss10CT_degradome.jpg
csi-miR399b-5p_L-1R+1_1ss10CT	GGGCTTCTTTCCTTTGGCAGG	MSTRG.7279.2	-	-	-	-	FvH4_4g03510	4	509-529	Y	316.099	520	30	7.5	2	0.9987	.\4_T_Plot\PF\MSTRG.7279.2--520--csi-miR399b-5p_L-1R+1_1ss10CT_degradome.jpg
csi-miR399b-5p_L-1R+1_1ss10CT	GGGCTTCTTTCCTTTGGCAGG	MSTRG.7279.4	-	-	-	-	FvH4_4g03510	4	552-572	Y	316.099	563	30	7.5	2	0.9987	.\4_T_Plot\PF\MSTRG.7279.4--563--csi-miR399b-5p_L-1R+1_1ss10CT_degradome.jpg
csi-miR399b-5p_L-1R+1_1ss10CT	GGGCTTCTTTCCTTTGGCAGG	FvH4_6g17970.1	PREDICTED: fructose-bisphosphate aldolase cytoplasmic isozyme [Fragaria vesca subsp. vesca]	GO:0004332(fructose-bisphosphate aldolase activity);GO:0005737(cytoplasm);GO:0006096(glycolytic process)	ko01200(Carbon metabolism);ko01230(Biosynthesis of amino acids);ko00010(Glycolysis / Gluconeogenesis);ko00030(Pentose phosphate pathway);ko00051(Fructose and mannose metabolism);ko00710(Carbon fixation in photosynthetic organisms)	[G]Carbohydrate transport and metabolism	FvH4_6g17970	4	933-954	Y	210.733	945	15	5	2	0.9987	.\4_T_Plot\PF\FvH4_6g17970.1--945--csi-miR399b-5p_L-1R+1_1ss10CT_degradome.jpg
csi-miR399b-5p_L-1R+1_1ss10CT	GGGCTTCTTTCCTTTGGCAGG	FvH4_6g17980.1	PREDICTED: fructose-bisphosphate aldolase cytoplasmic isozyme-like isoform X1 [Fragaria vesca subsp. vesca]	GO:0004332(fructose-bisphosphate aldolase activity);GO:0005737(cytoplasm);GO:0006096(glycolytic process)	ko01200(Carbon metabolism);ko01230(Biosynthesis of amino acids);ko00010(Glycolysis / Gluconeogenesis);ko00030(Pentose phosphate pathway);ko00051(Fructose and mannose metabolism);ko00710(Carbon fixation in photosynthetic organisms)	[G]Carbohydrate transport and metabolism	FvH4_6g17980	4	1000-1021	Y	210.733	1012	15	5	2	0.9987	.\4_T_Plot\PF\FvH4_6g17980.1--1012--csi-miR399b-5p_L-1R+1_1ss10CT_degradome.jpg
csi-miR399b-5p_L-1R+1_1ss10CT	GGGCTTCTTTCCTTTGGCAGG	MSTRG.12764.1	-	-	-	[G]Carbohydrate transport and metabolism	FvH4_6g17970	4	1000-1021	Y	210.733	1012	15	5	2	0.9987	.\4_T_Plot\PF\MSTRG.12764.1--1012--csi-miR399b-5p_L-1R+1_1ss10CT_degradome.jpg
csi-miR827_R+3	TTAGATGACCATCAACAAACATTT	MSTRG.9353.2	-	-	-	[T]Signal transduction mechanisms	FvH4_5g01390	4	156-179	Y	126.44	170	3	3	2	0.640246	.\4_T_Plot\PF\MSTRG.9353.2--170--csi-miR827_R+3_degradome.jpg
csi-miR827_R+3	TTAGATGACCATCAACAAACATTT	FvH4_5g01390.1	PREDICTED: SPX domain-containing membrane protein At4g11810-like [Fragaria vesca subsp. vesca]	GO:0005622(intracellular);GO:0005623(cell);GO:0006817(phosphate ion transport);GO:0009705(plant-type vacuole membrane);GO:0016021(integral component of membrane);GO:0055085(transmembrane transport)	-	[T]Signal transduction mechanisms	FvH4_5g01390	4	205-228	Y	3118.85	219	74	74	0	0.00523038	.\4_T_Plot\PF\FvH4_5g01390.1--219--csi-miR827_R+3_degradome.jpg
dpr-MIR397-p3_1ss19GA	ATTGAGTGCAGCGTTGATAAT	FvH4_6g13430.1	PREDICTED: laccase-17-like [Fragaria vesca subsp. vesca]	GO:0005507(copper ion binding);GO:0009809(lignin biosynthetic process);GO:0016722(oxidoreductase activity, oxidizing metal ions)	ko00053(Ascorbate and aldarate metabolism)	[Q]Secondary metabolites biosynthesis, transport and catabolism	FvH4_6g13430	2	815-836	Y	42.1466	827	1	1	4	0.770436	.\4_T_Plot\PF\FvH4_6g13430.1--827--dpr-MIR397-p3_1ss19GA_degradome.jpg
dpr-MIR397-p3_1ss19GA	ATTGAGTGCAGCGTTGATAAT	FvH4_6g11960.1	PREDICTED: laccase-4-like [Fragaria vesca subsp. vesca]	GO:0005507(copper ion binding);GO:0009809(lignin biosynthetic process);GO:0016722(oxidoreductase activity, oxidizing metal ions)	ko00053(Ascorbate and aldarate metabolism)	[Q]Secondary metabolites biosynthesis, transport and catabolism	FvH4_6g11960	3	805-825	Y	84.2932	816	2	2	2	0.92784	.\4_T_Plot\PF\FvH4_6g11960.1--816--dpr-MIR397-p3_1ss19GA_degradome.jpg
dpr-MIR397-p3_1ss19GA	ATTGAGTGCAGCGTTGATAAT	FvH4_6g03140.1	PREDICTED: PITH domain-containing protein At3g04780 [Fragaria vesca subsp. vesca]	GO:0000103(sulfate assimilation);GO:0005737(cytoplasm);GO:0006457(protein folding);GO:0015035(protein disulfide oxidoreductase activity);GO:0016671(oxidoreductase activity, acting on a sulfur group of donors, disulfide as acceptor);GO:0034599(cellular response to oxidative stress);GO:0045454(cell redox homeostasis);GO:0055114(oxidation-reduction process)	-	[O]Posttranslational modification, protein turnover, chaperones	FvH4_6g03140	4	318-337	Y	84.2932	328	2	2	2	0.784222	.\4_T_Plot\PF\FvH4_6g03140.1--328--dpr-MIR397-p3_1ss19GA_degradome.jpg
ghr-MIR7512-p3_2ss12CG19GT	AGAGAGAGAAAGAGAGAATT	FvH4_1g15910.1	PREDICTED: uncharacterized protein LOC101296514 [Fragaria vesca subsp. vesca]	GO:0003674(molecular_function);GO:0005634(nucleus);GO:0008150(biological_process)	-	[S]Function unknown	FvH4_1g15910	2.5	275-294	Y	42.1466	285	1	1	4	1	.\4_T_Plot\PF\FvH4_1g15910.1--285--ghr-MIR7512-p3_2ss12CG19GT_degradome.jpg
ghr-MIR7512-p3_2ss12CG19GT	AGAGAGAGAAAGAGAGAATT	FvH4_1g18900.1	PREDICTED: auxin-responsive protein IAA9 [Fragaria vesca subsp. vesca]	GO:0003700(transcription factor activity, sequence-specific DNA binding);GO:0005634(nucleus);GO:0006351(transcription, DNA-templated);GO:0006355(regulation of transcription, DNA-templated);GO:0009733(response to auxin);GO:0009734(auxin-activated signaling pathway)	ko04075(Plant hormone signal transduction)	[K]Transcription	FvH4_1g18900	2.5	99-119	Y	42.1466	110	1	1	4	1	.\4_T_Plot\PF\FvH4_1g18900.1--110--ghr-MIR7512-p3_2ss12CG19GT_degradome.jpg
ghr-MIR7512-p3_2ss12CG19GT	AGAGAGAGAAAGAGAGAATT	MSTRG.1739.3	-	-	-	[D]Cell cycle control, cell division, chromosome partitioning ;[Z]Cytoskeleton	FvH4_1g28360	3	338-357	Y	63.2199	348	3	1.5	2	1	.\4_T_Plot\PF\MSTRG.1739.3--348--ghr-MIR7512-p3_2ss12CG19GT_degradome.jpg
ghr-MIR7512-p3_2ss12CG19GT	AGAGAGAGAAAGAGAGAATT	FvH4_1g28360.1	PREDICTED: uncharacterized protein LOC101310352 isoform X1 [Fragaria vesca subsp. vesca]	GO:0008422(beta-glucosidase activity);GO:0009251(glucan catabolic process)	ko00500(Starch and sucrose metabolism);ko00460(Cyanoamino acid metabolism);ko00940(Phenylpropanoid biosynthesis)	[D]Cell cycle control, cell division, chromosome partitioning ;[Z]Cytoskeleton	FvH4_1g28360	3	193-212	Y	63.2199	203	3	1.5	2	1	.\4_T_Plot\PF\FvH4_1g28360.1--203--ghr-MIR7512-p3_2ss12CG19GT_degradome.jpg
ghr-MIR7512-p3_2ss12CG19GT	AGAGAGAGAAAGAGAGAATT	FvH4_2g05150.1	PREDICTED: probable cinnamyl alcohol dehydrogenase 1 [Fragaria vesca subsp. vesca]	GO:0005737(cytoplasm);GO:0005829(cytosol);GO:0008270(zinc ion binding);GO:0009809(lignin biosynthetic process);GO:0016491(oxidoreductase activity);GO:0045551(cinnamyl-alcohol dehydrogenase activity);GO:0052747(sinapyl alcohol dehydrogenase activity);GO:0055114(oxidation-reduction process)	ko00940(Phenylpropanoid biosynthesis)	[C]Energy production and conversion	FvH4_2g05150	3	208-227	Y	84.2932	218	2	2	2	1	.\4_T_Plot\PF\FvH4_2g05150.1--218--ghr-MIR7512-p3_2ss12CG19GT_degradome.jpg
ghr-MIR7512-p3_2ss12CG19GT	AGAGAGAGAAAGAGAGAATT	MSTRG.1290.2	-	-	-	[E]Amino acid transport and metabolism	FvH4_1g20450	3	91-110	Y	42.1466	101	2	1	3	1	.\4_T_Plot\PF\MSTRG.1290.2--101--ghr-MIR7512-p3_2ss12CG19GT_degradome.jpg
ghr-MIR7512-p3_2ss12CG19GT	AGAGAGAGAAAGAGAGAATT	FvH4_1g20450.1	PREDICTED: phospho-2-dehydro-3-deoxyheptonate aldolase 2, chloroplastic-like [Fragaria vesca subsp. vesca]	GO:0003849(3-deoxy-7-phosphoheptulonate synthase activity);GO:0009073(aromatic amino acid family biosynthetic process);GO:0009507(chloroplast);GO:0009536(plastid);GO:0016020(membrane)	ko01230(Biosynthesis of amino acids);ko00400(Phenylalanine, tyrosine and tryptophan biosynthesis)	[E]Amino acid transport and metabolism	FvH4_1g20450	3	140-159	Y	42.1466	150	2	1	3	1	.\4_T_Plot\PF\FvH4_1g20450.1--150--ghr-MIR7512-p3_2ss12CG19GT_degradome.jpg
ghr-MIR7512-p3_2ss12CG19GT	AGAGAGAGAAAGAGAGAATT	FvH4_2g01670.1	-	-	-	-	FvH4_2g01670	3	298-317	Y	16.5074	308	3	0.391667	2	1	.\4_T_Plot\PF\FvH4_2g01670.1--308--ghr-MIR7512-p3_2ss12CG19GT_degradome.jpg
ghr-MIR7512-p3_2ss12CG19GT	AGAGAGAGAAAGAGAGAATT	FvH4_1g05180.1	PREDICTED: leucine-rich repeat extensin-like protein 4 [Fragaria vesca subsp. vesca]	GO:0005199(structural constituent of cell wall);GO:0005576(extracellular region);GO:0005618(cell wall);GO:0009506(plasmodesma);GO:0071555(cell wall organization)	ko03010(Ribosome)	[S]Function unknown	FvH4_1g05180	3	4-23	Y	24.7528	14	3	0.587302	3	1	.\4_T_Plot\PF\FvH4_1g05180.1--14--ghr-MIR7512-p3_2ss12CG19GT_degradome.jpg
ghr-MIR7512-p3_2ss12CG19GT	AGAGAGAGAAAGAGAGAATT	FvH4_1g22600.1	PREDICTED: UBP1-associated protein 2B-like [Fragaria vesca subsp. vesca]	GO:0000166(nucleotide binding);GO:0003723(RNA binding);GO:0005515(protein binding);GO:0005634(nucleus);GO:0005737(cytoplasm);GO:0005829(cytosol);GO:0006952(defense response);GO:0008219(cell death);GO:0009693(ethylene biosynthetic process);GO:0009738(abscisic acid-activated signaling pathway);GO:0010150(leaf senescence);GO:0017091(AU-rich element binding);GO:0048255(mRNA stabilization)	ko03040(Spliceosome)	[S]Function unknown	FvH4_1g22600	3	168-188	Y	21.0733	179	1	0.5	4	1	.\4_T_Plot\PF\FvH4_1g22600.1--179--ghr-MIR7512-p3_2ss12CG19GT_degradome.jpg
ghr-MIR7512-p3_2ss12CG19GT	AGAGAGAGAAAGAGAGAATT	MSTRG.1378.2	-	-	-	[S]Function unknown	FvH4_1g22600	3	160-180	Y	21.0733	171	1	0.5	4	1	.\4_T_Plot\PF\MSTRG.1378.2--171--ghr-MIR7512-p3_2ss12CG19GT_degradome.jpg
ghr-MIR7512-p3_2ss12CG19GT	AGAGAGAGAAAGAGAGAATT	FvH4_1g08120.1	PREDICTED: uncharacterized membrane protein C776.05 [Fragaria vesca subsp. vesca]	GO:0003674(molecular_function);GO:0005634(nucleus);GO:0008150(biological_process);GO:0016021(integral component of membrane)	-	[S]Function unknown	FvH4_1g08120	3.5	130-149	Y	168.586	140	4	4	2	1	.\4_T_Plot\PF\FvH4_1g08120.1--140--ghr-MIR7512-p3_2ss12CG19GT_degradome.jpg
ghr-MIR7512-p3_2ss12CG19GT	AGAGAGAGAAAGAGAGAATT	MSTRG.308.2	-	-	-	[K]Transcription	FvH4_1g05630	4	141-160	Y	31.6099	151	2	0.75	3	1	.\4_T_Plot\PF\MSTRG.308.2--151--ghr-MIR7512-p3_2ss12CG19GT_degradome.jpg
ghr-MIR7512-p3_2ss12CG19GT	AGAGAGAGAAAGAGAGAATT	FvH4_1g00810.1	PREDICTED: uncharacterized protein LOC101291080 [Fragaria vesca subsp. vesca]	-	-	[S]Function unknown	FvH4_1g00810	4	897-916	Y	42.1466	907	1	1	4	1	.\4_T_Plot\PF\FvH4_1g00810.1--907--ghr-MIR7512-p3_2ss12CG19GT_degradome.jpg
ghr-MIR7512-p3_2ss12CG19GT	AGAGAGAGAAAGAGAGAATT	FvH4_1g09800.1	PREDICTED: subtilisin-like protease SBT3.5 [Fragaria vesca subsp. vesca]	GO:0004252(serine-type endopeptidase activity);GO:0005618(cell wall)	ko04144(Endocytosis)	[O]Posttranslational modification, protein turnover, chaperones	FvH4_1g09800	4	147-166	Y	12.2928	157	2	0.291667	3	1	.\4_T_Plot\PF\FvH4_1g09800.1--157--ghr-MIR7512-p3_2ss12CG19GT_degradome.jpg
ghr-MIR7512-p3_2ss12CG19GT	AGAGAGAGAAAGAGAGAATT	FvH4_2g02150.1	PREDICTED: 5'-methylthioadenosine/S-adenosylhomocysteine nucleosidase 1-like [Fragaria vesca subsp. vesca]	GO:0000003(reproduction);GO:0001944(vasculature development);GO:0003824(catalytic activity);GO:0005737(cytoplasm);GO:0005829(cytosol);GO:0005886(plasma membrane);GO:0008782(adenosylhomocysteine nucleosidase activity);GO:0008930(methylthioadenosine nucleosidase activity);GO:0009116(nucleoside metabolic process);GO:0019509(L-methionine biosynthetic process from methylthioadenosine)	ko00270(Cysteine and methionine metabolism)	[F]Nucleotide transport and metabolism	FvH4_2g02150	4	151-170	Y	84.2932	161	2	2	2	1	.\4_T_Plot\PF\FvH4_2g02150.1--161--ghr-MIR7512-p3_2ss12CG19GT_degradome.jpg
ghr-MIR7512-p3_2ss12CG19GT	AGAGAGAGAAAGAGAGAATT	FvH4_1g22430.1	PREDICTED: developmentally-regulated G-protein 3-like [Malus domestica]	GO:0003924(GTPase activity);GO:0005525(GTP binding);GO:0005737(cytoplasm);GO:0005829(cytosol);GO:0019003(GDP binding)	-	[S]Function unknown	FvH4_1g22430	4	102-121	Y	21.0733	112	1	0.5	4	1	.\4_T_Plot\PF\FvH4_1g22430.1--112--ghr-MIR7512-p3_2ss12CG19GT_degradome.jpg
ghr-MIR7512-p3_2ss12CG19GT	AGAGAGAGAAAGAGAGAATT	FvH4_1g26980.1	PREDICTED: probable WRKY transcription factor 23 [Fragaria vesca subsp. vesca]	GO:0003700(transcription factor activity, sequence-specific DNA binding);GO:0005634(nucleus);GO:0006351(transcription, DNA-templated);GO:0006355(regulation of transcription, DNA-templated);GO:0009624(response to nematode);GO:0009733(response to auxin);GO:0043565(sequence-specific DNA binding)	ko04626(Plant-pathogen interaction)	[K]Transcription	FvH4_1g26980	4	369-388	Y	42.1466	379	1	1	4	1	.\4_T_Plot\PF\FvH4_1g26980.1--379--ghr-MIR7512-p3_2ss12CG19GT_degradome.jpg
ghr-MIR7512-p3_2ss12CG19GT	AGAGAGAGAAAGAGAGAATT	FvH4_1g21850.1	PREDICTED: uncharacterized protein LOC103706119 [Phoenix dactylifera]	GO:0004650(polygalacturonase activity);GO:0005576(extracellular region);GO:0005975(carbohydrate metabolic process);GO:0016829(lyase activity);GO:0071555(cell wall organization)	ko00040(Pentose and glucuronate interconversions);ko00500(Starch and sucrose metabolism)	[M]Cell wall/membrane/envelope biogenesis	FvH4_1g21850	4	26-45	Y	63.2199	36	2	1.5	2	1	.\4_T_Plot\PF\FvH4_1g21850.1--36--ghr-MIR7512-p3_2ss12CG19GT_degradome.jpg
ghr-MIR7512-p3_2ss12CG19GT	AGAGAGAGAAAGAGAGAATT	FvH4_1g08280.1	PREDICTED: uncharacterized protein LOC101313546 [Fragaria vesca subsp. vesca]	GO:0003690(double-stranded DNA binding);GO:0005739(mitochondrion);GO:0006355(regulation of transcription, DNA-templated);GO:0009507(chloroplast);GO:0016020(membrane)	ko03013(RNA transport)	[S]Function unknown	FvH4_1g08280	4	1384-1404	Y	29.5026	1395	7	0.7	2	1	.\4_T_Plot\PF\FvH4_1g08280.1--1395--ghr-MIR7512-p3_2ss12CG19GT_degradome.jpg
ghr-MIR7512-p3_2ss12CG19GT	AGAGAGAGAAAGAGAGAATT	FvH4_1g06940.1	PREDICTED: uncharacterized protein LOC101310152 [Fragaria vesca subsp. vesca]	GO:0000276(mitochondrial proton-transporting ATP synthase complex, coupling factor F(o));GO:0005739(mitochondrion);GO:0015078(hydrogen ion transmembrane transporter activity);GO:0015986(ATP synthesis coupled proton transport);GO:0015992(proton transport)	ko00190(Oxidative phosphorylation)	[I]Lipid transport and metabolism	FvH4_1g06940	4	549-568	Y	42.1466	559	1	1	4	1	.\4_T_Plot\PF\FvH4_1g06940.1--559--ghr-MIR7512-p3_2ss12CG19GT_degradome.jpg
ghr-MIR7512-p3_2ss12CG19GT	AGAGAGAGAAAGAGAGAATT	FvH4_2g21970.1	PREDICTED: LOB domain-containing protein 16 [Fragaria vesca subsp. vesca]	GO:0005634(nucleus);GO:0010311(lateral root formation)	ko00511(Other glycan degradation)	[S]Function unknown	FvH4_2g21970	3	2-21	Y	8.42932	12	1	0.2	4	1	.\4_T_Plot\PF\FvH4_2g21970.1--12--ghr-MIR7512-p3_2ss12CG19GT_degradome.jpg
ghr-MIR7512-p3_2ss12CG19GT	AGAGAGAGAAAGAGAGAATT	FvH4_2g13280.1	PREDICTED: polypyrimidine tract-binding protein homolog 3 [Fragaria vesca subsp. vesca]	GO:0000166(nucleotide binding);GO:0000932(cytoplasmic mRNA processing body);GO:0003723(RNA binding);GO:0005634(nucleus);GO:0005737(cytoplasm);GO:0006397(mRNA processing);GO:0006417(regulation of translation);GO:0008380(RNA splicing);GO:0016070(RNA metabolic process);GO:0043484(regulation of RNA splicing);GO:0045595(regulation of cell differentiation)	-	[S]Function unknown	FvH4_2g13280	3	157-176	Y	21.0733	167	1	0.5	4	1	.\4_T_Plot\PF\FvH4_2g13280.1--167--ghr-MIR7512-p3_2ss12CG19GT_degradome.jpg
ghr-MIR7512-p3_2ss12CG19GT	AGAGAGAGAAAGAGAGAATT	FvH4_2g06980.1	PREDICTED: far upstream element-binding protein 2-like [Fragaria vesca subsp. vesca]	GO:0003676(nucleic acid binding);GO:0003723(RNA binding);GO:0005829(cytosol)	-	[S]Function unknown	FvH4_2g06980	3	215-234	Y	42.1466	225	1	1	4	1	.\4_T_Plot\PF\FvH4_2g06980.1--225--ghr-MIR7512-p3_2ss12CG19GT_degradome.jpg
ghr-MIR7512-p3_2ss12CG19GT	AGAGAGAGAAAGAGAGAATT	MSTRG.3102.1	-	-	-	[G]Carbohydrate transport and metabolism	FvH4_2g21540	3	109-128	Y	4.68295	119	1	0.111111	4	1	.\4_T_Plot\PF\MSTRG.3102.1--119--ghr-MIR7512-p3_2ss12CG19GT_degradome.jpg
ghr-MIR7512-p3_2ss12CG19GT	AGAGAGAGAAAGAGAGAATT	FvH4_2g32440.1	PREDICTED: transcription factor RAX3-like [Fragaria vesca subsp. vesca]	GO:0003677(DNA binding);GO:0003700(transcription factor activity, sequence-specific DNA binding);GO:0005634(nucleus);GO:0006355(regulation of transcription, DNA-templated);GO:0009739(response to gibberellin);GO:0009751(response to salicylic acid)	ko00190(Oxidative phosphorylation);ko00860(Porphyrin and chlorophyll metabolism)	[K]Transcription	FvH4_2g32440	3	17-37	Y	6.02094	28	1	0.142857	4	1	.\4_T_Plot\PF\FvH4_2g32440.1--28--ghr-MIR7512-p3_2ss12CG19GT_degradome.jpg
ghr-MIR7512-p3_2ss12CG19GT	AGAGAGAGAAAGAGAGAATT	FvH4_2g19510.1	PREDICTED: sterol 3-beta-glucosyltransferase UGT80A2 isoform X1 [Fragaria vesca subsp. vesca]	GO:0009813(flavonoid biosynthetic process);GO:0016906(sterol 3-beta-glucosyltransferase activity);GO:0043231(intracellular membrane-bounded organelle);GO:0052696(flavonoid glucuronidation)	-	[S]Function unknown	FvH4_2g19510	3.5	119-138	Y	7.02443	129	1	0.166667	4	1	.\4_T_Plot\PF\FvH4_2g19510.1--129--ghr-MIR7512-p3_2ss12CG19GT_degradome.jpg
ghr-MIR7512-p3_2ss12CG19GT	AGAGAGAGAAAGAGAGAATT	FvH4_2g14440.1	PREDICTED: peptidyl-prolyl cis-trans isomerase CYP95 [Fragaria vesca subsp. vesca]	GO:0030599(pectinesterase activity);GO:0046910(pectinesterase inhibitor activity);GO:0071944(cell periphery)	-	[S]Function unknown	FvH4_2g14440	3.5	11-30	Y	14.0489	21	1	0.333333	4	1	.\4_T_Plot\PF\FvH4_2g14440.1--21--ghr-MIR7512-p3_2ss12CG19GT_degradome.jpg
ghr-MIR7512-p3_2ss12CG19GT	AGAGAGAGAAAGAGAGAATT	MSTRG.4018.1	-	-	-	[S]Function unknown	FvH4_2g36080	3.5	2246-2266	Y	4.68295	2257	1	0.111111	4	1	.\4_T_Plot\PF\MSTRG.4018.1--2257--ghr-MIR7512-p3_2ss12CG19GT_degradome.jpg
ghr-MIR7512-p3_2ss12CG19GT	AGAGAGAGAAAGAGAGAATT	FvH4_2g38350.1	PREDICTED: transcription factor AS1-like [Fragaria vesca subsp. vesca]	GO:0000793(condensed chromosome);GO:0003677(DNA binding);GO:0003700(transcription factor activity, sequence-specific DNA binding);GO:0005515(protein binding);GO:0005634(nucleus);GO:0005730(nucleolus);GO:0006351(transcription, DNA-templated);GO:0008356(asymmetric cell division);GO:0009615(response to virus);GO:0009651(response to salt stress);GO:0009733(response to auxin);GO:0009739(response to gi…	-	[K]Transcription	FvH4_2g38350	4	325-344	Y	10.5366	335	1	0.25	4	1	.\4_T_Plot\PF\FvH4_2g38350.1--335--ghr-MIR7512-p3_2ss12CG19GT_degradome.jpg
ghr-MIR7512-p3_2ss12CG19GT	AGAGAGAGAAAGAGAGAATT	MSTRG.4194.1	-	-	-	[K]Transcription	FvH4_2g38350	4	385-404	Y	10.5366	395	1	0.25	4	1	.\4_T_Plot\PF\MSTRG.4194.1--395--ghr-MIR7512-p3_2ss12CG19GT_degradome.jpg
ghr-MIR7512-p3_2ss12CG19GT	AGAGAGAGAAAGAGAGAATT	FvH4_2g34870.1	PREDICTED: polyadenylate-binding protein RBP47-like [Fragaria vesca subsp. vesca]	GO:0000166(nucleotide binding);GO:0003723(RNA binding);GO:0005634(nucleus);GO:0005737(cytoplasm);GO:0006397(mRNA processing);GO:0008143(poly(A) binding);GO:0009507(chloroplast)	ko03013(RNA transport)	[S]Function unknown	FvH4_2g34870	4	290-309	Y	84.2932	300	2	2	2	1	.\4_T_Plot\PF\FvH4_2g34870.1--300--ghr-MIR7512-p3_2ss12CG19GT_degradome.jpg
ghr-MIR7512-p3_2ss12CG19GT	AGAGAGAGAAAGAGAGAATT	FvH4_2g35770.1	PREDICTED: tocopherol cyclase, chloroplastic [Fragaria vesca subsp. vesca]	GO:0006631(fatty acid metabolic process);GO:0006979(response to oxidative stress);GO:0009266(response to temperature stimulus);GO:0009507(chloroplast);GO:0009534(chloroplast thylakoid);GO:0009644(response to high light intensity);GO:0009706(chloroplast inner membrane);GO:0009915(phloem sucrose loading);GO:0009941(chloroplast envelope);GO:0009976(tocopherol cyclase activity);GO:0010189(vitamin E b…	ko00130(Ubiquinone and other terpenoid-quinone biosynthesis)	[H]Coenzyme transport and metabolism	FvH4_2g35770	4	98-117	Y	21.0733	108	1	0.5	4	1	.\4_T_Plot\PF\FvH4_2g35770.1--108--ghr-MIR7512-p3_2ss12CG19GT_degradome.jpg
ghr-MIR7512-p3_2ss12CG19GT	AGAGAGAGAAAGAGAGAATT	MSTRG.3994.1	-	-	-	[H]Coenzyme transport and metabolism	FvH4_2g35770	4	57-76	Y	21.0733	67	1	0.5	4	1	.\4_T_Plot\PF\MSTRG.3994.1--67--ghr-MIR7512-p3_2ss12CG19GT_degradome.jpg
ghr-MIR7512-p3_2ss12CG19GT	AGAGAGAGAAAGAGAGAATT	MSTRG.2534.6	-	-	-	[P]Inorganic ion transport and metabolism	FvH4_2g11680	4	139-158	Y	4.68295	149	1	0.111111	4	1	.\4_T_Plot\PF\MSTRG.2534.6--149--ghr-MIR7512-p3_2ss12CG19GT_degradome.jpg
ghr-MIR7512-p3_2ss12CG19GT	AGAGAGAGAAAGAGAGAATT	MSTRG.2534.3	-	-	-	[P]Inorganic ion transport and metabolism	FvH4_2g11680	4	185-204	Y	4.68295	195	1	0.111111	4	1	.\4_T_Plot\PF\MSTRG.2534.3--195--ghr-MIR7512-p3_2ss12CG19GT_degradome.jpg
ghr-MIR7512-p3_2ss12CG19GT	AGAGAGAGAAAGAGAGAATT	MSTRG.2534.7	-	-	-	[P]Inorganic ion transport and metabolism	FvH4_2g11680	4	132-151	Y	4.68295	142	1	0.111111	4	1	.\4_T_Plot\PF\MSTRG.2534.7--142--ghr-MIR7512-p3_2ss12CG19GT_degradome.jpg
ghr-MIR7512-p3_2ss12CG19GT	AGAGAGAGAAAGAGAGAATT	FvH4_2g34250.1	PREDICTED: probable BOI-related E3 ubiquitin-protein ligase 2 [Fragaria vesca subsp. vesca]	GO:0004842(ubiquitin-protein transferase activity);GO:0005634(nucleus);GO:0008270(zinc ion binding);GO:0016567(protein ubiquitination);GO:0031347(regulation of defense response)	-	[S]Function unknown	FvH4_2g34250	4	462-481	Y	42.1466	472	1	1	4	1	.\4_T_Plot\PF\FvH4_2g34250.1--472--ghr-MIR7512-p3_2ss12CG19GT_degradome.jpg
ghr-MIR7512-p3_2ss12CG19GT	AGAGAGAGAAAGAGAGAATT	FvH4_2g20730.1	PREDICTED: protein PHR1-LIKE 1-like [Fragaria vesca subsp. vesca]	GO:0003677(DNA binding);GO:0003700(transcription factor activity, sequence-specific DNA binding);GO:0005634(nucleus);GO:0006351(transcription, DNA-templated);GO:0006355(regulation of transcription, DNA-templated)	ko03013(RNA transport)	[S]Function unknown	FvH4_2g20730	4	88-107	Y	168.586	98	4	4	2	1	.\4_T_Plot\PF\FvH4_2g20730.1--98--ghr-MIR7512-p3_2ss12CG19GT_degradome.jpg
ghr-MIR7512-p3_2ss12CG19GT	AGAGAGAGAAAGAGAGAATT	FvH4_2g07930.1	PREDICTED: 4-hydroxy-3-methylbut-2-enyl diphosphate reductase, chloroplastic [Fragaria vesca subsp. vesca]	GO:0009507(chloroplast);GO:0009570(chloroplast stroma);GO:0019288(isopentenyl diphosphate biosynthetic process, methylerythritol 4-phosphate pathway);GO:0046429(4-hydroxy-3-methylbut-2-en-1-yl diphosphate synthase activity);GO:0046677(response to antibiotic);GO:0046872(metal ion binding);GO:0050992(dimethylallyl diphosphate biosynthetic process);GO:0051538(3 iron, 4 sulfur cluster binding);GO:005…	ko00900(Terpenoid backbone biosynthesis)	[I]Lipid transport and metabolism	FvH4_2g07930	4	127-146	Y	42.1466	137	1	1	4	1	.\4_T_Plot\PF\FvH4_2g07930.1--137--ghr-MIR7512-p3_2ss12CG19GT_degradome.jpg
ghr-MIR7512-p3_2ss12CG19GT	AGAGAGAGAAAGAGAGAATT	MSTRG.2909.1	-	-	-	[O]Posttranslational modification, protein turnover, chaperones	FvH4_2g18150	4	177-196	Y	42.1466	187	2	1	3	1	.\4_T_Plot\PF\MSTRG.2909.1--187--ghr-MIR7512-p3_2ss12CG19GT_degradome.jpg
ghr-MIR7512-p3_2ss12CG19GT	AGAGAGAGAAAGAGAGAATT	FvH4_2g18150.1	PREDICTED: peptidyl-prolyl cis-trans isomerase FKBP62 [Fragaria vesca subsp. vesca]	GO:0003755(peptidyl-prolyl cis-trans isomerase activity);GO:0005528(FK506 binding);GO:0005789(endoplasmic reticulum membrane);GO:0061077(chaperone-mediated protein folding)	ko03030(DNA replication);ko03420(Nucleotide excision repair);ko03430(Mismatch repair);ko03440(Homologous recombination)	[O]Posttranslational modification, protein turnover, chaperones	FvH4_2g18150	4	1827-1846	Y	42.1466	1837	2	1	3	1	.\4_T_Plot\PF\FvH4_2g18150.1--1837--ghr-MIR7512-p3_2ss12CG19GT_degradome.jpg
ghr-MIR7512-p3_2ss12CG19GT	AGAGAGAGAAAGAGAGAATT	FvH4_2g28270.1	PREDICTED: uncharacterized protein LOC101313281 [Fragaria vesca subsp. vesca]	GO:0003674(molecular_function);GO:0005634(nucleus);GO:0005737(cytoplasm);GO:0008150(biological_process)	ko00270(Cysteine and methionine metabolism)	[S]Function unknown	FvH4_2g28270	4	50-69	Y	42.1466	60	3	1	2	1	.\4_T_Plot\PF\FvH4_2g28270.1--60--ghr-MIR7512-p3_2ss12CG19GT_degradome.jpg
ghr-MIR7512-p3_2ss12CG19GT	AGAGAGAGAAAGAGAGAATT	FvH4_3g35650.1	PREDICTED: ubiquitin-conjugating enzyme E2 7 isoform X2 [Fragaria vesca subsp. vesca]	GO:0005737(cytoplasm);GO:0031625(ubiquitin protein ligase binding);GO:0061630(ubiquitin protein ligase activity)	ko04141(Protein processing in endoplasmic reticulum);ko04120(Ubiquitin mediated proteolysis)	[O]Posttranslational modification, protein turnover, chaperones	FvH4_3g35650	1	96-116	Y	42.1466	107	1	1	4	0.999601	.\4_T_Plot\PF\FvH4_3g35650.1--107--ghr-MIR7512-p3_2ss12CG19GT_degradome.jpg
ghr-MIR7512-p3_2ss12CG19GT	AGAGAGAGAAAGAGAGAATT	FvH4_3g03180.1	PREDICTED: uncharacterized protein LOC101294829 [Fragaria vesca subsp. vesca]	GO:0003674(molecular_function);GO:0008150(biological_process);GO:0009507(chloroplast)	-	[S]Function unknown	FvH4_3g03180	3	455-474	Y	379.319	465	9	9	2	1	.\4_T_Plot\PF\FvH4_3g03180.1--465--ghr-MIR7512-p3_2ss12CG19GT_degradome.jpg
ghr-MIR7512-p3_2ss12CG19GT	AGAGAGAGAAAGAGAGAATT	MSTRG.6038.1	-	-	-	[S]Function unknown	FvH4_3g27900	3	35-54	Y	42.1466	45	2	1	2	1	.\4_T_Plot\PF\MSTRG.6038.1--45--ghr-MIR7512-p3_2ss12CG19GT_degradome.jpg
ghr-MIR7512-p3_2ss12CG19GT	AGAGAGAGAAAGAGAGAATT	FvH4_3g27900.1	PREDICTED: uncharacterized protein LOC101305336 [Fragaria vesca subsp. vesca]	GO:0005634(nucleus);GO:0008270(zinc ion binding)	-	[S]Function unknown	FvH4_3g27900	3	70-89	Y	42.1466	80	2	1	2	1	.\4_T_Plot\PF\FvH4_3g27900.1--80--ghr-MIR7512-p3_2ss12CG19GT_degradome.jpg
ghr-MIR7512-p3_2ss12CG19GT	AGAGAGAGAAAGAGAGAATT	FvH4_3g18190.1	PREDICTED: ras-related protein Rab11D [Fragaria vesca subsp. vesca]	GO:0003924(GTPase activity);GO:0005525(GTP binding);GO:0005773(vacuole);GO:0005774(vacuolar membrane);GO:0005802(trans-Golgi network);GO:0005886(plasma membrane);GO:0006886(intracellular protein transport);GO:0006913(nucleocytoplasmic transport);GO:0007264(small GTPase mediated signal transduction);GO:0042538(hyperosmotic salinity response)	ko04144(Endocytosis)	[S]Function unknown	FvH4_3g18190	3	93-112	Y	42.1466	103	1	1	4	1	.\4_T_Plot\PF\FvH4_3g18190.1--103--ghr-MIR7512-p3_2ss12CG19GT_degradome.jpg
ghr-MIR7512-p3_2ss12CG19GT	AGAGAGAGAAAGAGAGAATT	MSTRG.6367.1	-	-	-	[Z]Cytoskeleton	FvH4_3g34440	3	22-41	Y	28.0977	32	2	0.666667	2	1	.\4_T_Plot\PF\MSTRG.6367.1--32--ghr-MIR7512-p3_2ss12CG19GT_degradome.jpg
ghr-MIR7512-p3_2ss12CG19GT	AGAGAGAGAAAGAGAGAATT	MSTRG.6367.3	-	-	-	[Z]Cytoskeleton	FvH4_3g34440	3	42-61	Y	28.0977	52	2	0.666667	2	1	.\4_T_Plot\PF\MSTRG.6367.3--52--ghr-MIR7512-p3_2ss12CG19GT_degradome.jpg
ghr-MIR7512-p3_2ss12CG19GT	AGAGAGAGAAAGAGAGAATT	FvH4_3g34440.1	PREDICTED: 125 kDa kinesin-related protein isoform X2 [Fragaria vesca subsp. vesca]	GO:0005871(kinesin complex);GO:0007018(microtubule-based movement);GO:0008574(ATP-dependent microtubule motor activity, plus-end-directed)	ko04144(Endocytosis)	[Z]Cytoskeleton	FvH4_3g34440	3	45-64	Y	28.0977	55	2	0.666667	2	1	.\4_T_Plot\PF\FvH4_3g34440.1--55--ghr-MIR7512-p3_2ss12CG19GT_degradome.jpg
ghr-MIR7512-p3_2ss12CG19GT	AGAGAGAGAAAGAGAGAATT	MSTRG.5534.1	-	-	-	[O]Posttranslational modification, protein turnover, chaperones	FvH4_3g18510	3.5	107-126	Y	14.0489	117	1	0.333333	4	1	.\4_T_Plot\PF\MSTRG.5534.1--117--ghr-MIR7512-p3_2ss12CG19GT_degradome.jpg
ghr-MIR7512-p3_2ss12CG19GT	AGAGAGAGAAAGAGAGAATT	MSTRG.5534.2	-	-	-	[O]Posttranslational modification, protein turnover, chaperones	FvH4_3g18510	3.5	107-126	Y	14.0489	117	1	0.333333	4	1	.\4_T_Plot\PF\MSTRG.5534.2--117--ghr-MIR7512-p3_2ss12CG19GT_degradome.jpg
ghr-MIR7512-p3_2ss12CG19GT	AGAGAGAGAAAGAGAGAATT	FvH4_3g18510.1	PREDICTED: TPR repeat-containing thioredoxin TTL1 [Fragaria vesca subsp. vesca]	GO:0005634(nucleus);GO:0006970(response to osmotic stress);GO:0009651(response to salt stress);GO:0009737(response to abscisic acid);GO:0009738(abscisic acid-activated signaling pathway);GO:0009789(positive regulation of abscisic acid-activated signaling pathway);GO:0045454(cell redox homeostasis)	-	[O]Posttranslational modification, protein turnover, chaperones	FvH4_3g18510	3.5	165-184	Y	14.0489	175	1	0.333333	4	1	.\4_T_Plot\PF\FvH4_3g18510.1--175--ghr-MIR7512-p3_2ss12CG19GT_degradome.jpg
ghr-MIR7512-p3_2ss12CG19GT	AGAGAGAGAAAGAGAGAATT	MSTRG.6294.4	-	-	-	[D]Cell cycle control, cell division, chromosome partitioning	FvH4_3g32790	4	159-178	Y	4.68295	169	1	0.111111	4	1	.\4_T_Plot\PF\MSTRG.6294.4--169--ghr-MIR7512-p3_2ss12CG19GT_degradome.jpg
ghr-MIR7512-p3_2ss12CG19GT	AGAGAGAGAAAGAGAGAATT	MSTRG.4603.1	-	-	-	[K]Transcription	FvH4_3g02520	4	163-182	Y	37.9319	173	9	0.9	2	1	.\4_T_Plot\PF\MSTRG.4603.1--173--ghr-MIR7512-p3_2ss12CG19GT_degradome.jpg
ghr-MIR7512-p3_2ss12CG19GT	AGAGAGAGAAAGAGAGAATT	FvH4_3g02520.1	PREDICTED: homeobox-leucine zipper protein PROTODERMAL FACTOR 2-like [Fragaria vesca subsp. vesca]	GO:0003677(DNA binding);GO:0003700(transcription factor activity, sequence-specific DNA binding);GO:0005515(protein binding);GO:0005634(nucleus);GO:0006351(transcription, DNA-templated);GO:0006355(regulation of transcription, DNA-templated);GO:0008289(lipid binding);GO:0009845(seed germination);GO:0009913(epidermal cell differentiation);GO:0043565(sequence-specific DNA binding);GO:0048497(mainten…	ko00130(Ubiquinone and other terpenoid-quinone biosynthesis)	[K]Transcription	FvH4_3g02520	4	126-145	Y	29.5026	136	7	0.7	2	1	.\4_T_Plot\PF\FvH4_3g02520.1--136--ghr-MIR7512-p3_2ss12CG19GT_degradome.jpg
ghr-MIR7512-p3_2ss12CG19GT	AGAGAGAGAAAGAGAGAATT	FvH4_3g30090.1	PREDICTED: AP-2 complex subunit alpha-1-like [Fragaria vesca subsp. vesca]	GO:0005515(protein binding);GO:0005886(plasma membrane);GO:0005905(clathrin-coated pit);GO:0006886(intracellular protein transport);GO:0006897(endocytosis);GO:0008289(lipid binding);GO:0008565(protein transporter activity);GO:0016020(membrane);GO:0030131(clathrin adaptor complex)	ko04144(Endocytosis)	[U]Intracellular trafficking, secretion, and vesicular transport	FvH4_3g30090	4	134-153	Y	42.1466	144	1	1	4	1	.\4_T_Plot\PF\FvH4_3g30090.1--144--ghr-MIR7512-p3_2ss12CG19GT_degradome.jpg
ghr-MIR7512-p3_2ss12CG19GT	AGAGAGAGAAAGAGAGAATT	MSTRG.5782.5	-	-	-	[U]Intracellular trafficking, secretion, and vesicular transport	FvH4_3g22920	4	26-45	Y	8.42932	36	1	0.2	4	1	.\4_T_Plot\PF\MSTRG.5782.5--36--ghr-MIR7512-p3_2ss12CG19GT_degradome.jpg
ghr-MIR7512-p3_2ss12CG19GT	AGAGAGAGAAAGAGAGAATT	MSTRG.5782.3	-	-	-	[U]Intracellular trafficking, secretion, and vesicular transport	FvH4_3g22920	4	31-50	Y	8.42932	41	1	0.2	4	1	.\4_T_Plot\PF\MSTRG.5782.3--41--ghr-MIR7512-p3_2ss12CG19GT_degradome.jpg
ghr-MIR7512-p3_2ss12CG19GT	AGAGAGAGAAAGAGAGAATT	MSTRG.5782.4	-	-	-	[U]Intracellular trafficking, secretion, and vesicular transport	FvH4_3g22920	4	31-50	Y	8.42932	41	1	0.2	4	1	.\4_T_Plot\PF\MSTRG.5782.4--41--ghr-MIR7512-p3_2ss12CG19GT_degradome.jpg
ghr-MIR7512-p3_2ss12CG19GT	AGAGAGAGAAAGAGAGAATT	MSTRG.5782.2	-	-	-	[U]Intracellular trafficking, secretion, and vesicular transport	FvH4_3g22920	4	33-52	Y	8.42932	43	1	0.2	4	1	.\4_T_Plot\PF\MSTRG.5782.2--43--ghr-MIR7512-p3_2ss12CG19GT_degradome.jpg
ghr-MIR7512-p3_2ss12CG19GT	AGAGAGAGAAAGAGAGAATT	FvH4_3g22920.1	PREDICTED: autophagy-related protein 8C [Fragaria vesca subsp. vesca]	GO:0006995(cellular response to nitrogen starvation)	ko04140(Regulation of autophagy)	[U]Intracellular trafficking, secretion, and vesicular transport	FvH4_3g22920	4	93-112	Y	8.42932	103	1	0.2	4	1	.\4_T_Plot\PF\FvH4_3g22920.1--103--ghr-MIR7512-p3_2ss12CG19GT_degradome.jpg
ghr-MIR7512-p3_2ss12CG19GT	AGAGAGAGAAAGAGAGAATT	FvH4_3g07530.1	PREDICTED: nucleobase-ascorbate transporter 2 [Fragaria vesca subsp. vesca]	GO:0005215(transporter activity);GO:0016020(membrane);GO:0016021(integral component of membrane);GO:0022857(transmembrane transporter activity);GO:0055085(transmembrane transport)	-	[F]Nucleotide transport and metabolism	FvH4_3g07530	4	110-129	Y	19.3172	120	3	0.458333	3	1	.\4_T_Plot\PF\FvH4_3g07530.1--120--ghr-MIR7512-p3_2ss12CG19GT_degradome.jpg
ghr-MIR7512-p3_2ss12CG19GT	AGAGAGAGAAAGAGAGAATT	FvH4_3g01360.1	PREDICTED: pyrophosphate--fructose 6-phosphate 1-phosphotransferase subunit beta-like [Fragaria vesca subsp. vesca]	GO:0003872(6-phosphofructokinase activity);GO:0005524(ATP binding);GO:0005618(cell wall);GO:0005737(cytoplasm);GO:0005829(cytosol);GO:0006002(fructose 6-phosphate metabolic process);GO:0006096(glycolytic process);GO:0009735(response to cytokinin);GO:0010318(pyrophosphate-dependent phosphofructokinase complex, beta-subunit complex);GO:0015979(photosynthesis);GO:0016020(membrane);GO:0046686(respons…	ko00051(Fructose and mannose metabolism)	[G]Carbohydrate transport and metabolism	FvH4_3g01360	4	117-136	Y	42.1466	127	1	1	4	1	.\4_T_Plot\PF\FvH4_3g01360.1--127--ghr-MIR7512-p3_2ss12CG19GT_degradome.jpg
ghr-MIR7512-p3_2ss12CG19GT	AGAGAGAGAAAGAGAGAATT	MSTRG.5468.1	-	-	-	[T]Signal transduction mechanisms	FvH4_3g17440	4	44-64	Y	11.2893	55	2	0.267857	3	1	.\4_T_Plot\PF\MSTRG.5468.1--55--ghr-MIR7512-p3_2ss12CG19GT_degradome.jpg
ghr-MIR7512-p3_2ss12CG19GT	AGAGAGAGAAAGAGAGAATT	MSTRG.6839.3	-	-	-	[D]Cell cycle control, cell division, chromosome partitioning ;[T]Signal transduction mechanisms ;[Z]Cytoskeleton	FvH4_3g42250	1.5	164-184	Y	42.1466	175	2	1	2	0.999844	.\4_T_Plot\PF\MSTRG.6839.3--175--ghr-MIR7512-p3_2ss12CG19GT_degradome.jpg
ghr-MIR7512-p3_2ss12CG19GT	AGAGAGAGAAAGAGAGAATT	FvH4_4g24080.1	PREDICTED: geraniol 8-hydroxylase-like [Fragaria vesca subsp. vesca]	GO:0016020(membrane);GO:0016709(oxidoreductase activity, acting on paired donors, with incorporation or reduction of molecular oxygen, NAD(P)H as one donor, and incorporation of one atom of oxygen);GO:0044550(secondary metabolite biosynthetic process)	ko00591(Linoleic acid metabolism);ko00380(Tryptophan metabolism);ko00232(Caffeine metabolism)	[Q]Secondary metabolites biosynthesis, transport and catabolism	FvH4_4g24080	3	1750-1769	Y	37.9319	1760	9	0.9	2	1	.\4_T_Plot\PF\FvH4_4g24080.1--1760--ghr-MIR7512-p3_2ss12CG19GT_degradome.jpg
ghr-MIR7512-p3_2ss12CG19GT	AGAGAGAGAAAGAGAGAATT	FvH4_3g42250.1	PREDICTED: calcineurin B-like protein 3 isoform X1 [Fragaria vesca subsp. vesca]	GO:0005515(protein binding)	-	[D]Cell cycle control, cell division, chromosome partitioning ;[T]Signal transduction mechanisms ;[Z]Cytoskeleton	FvH4_3g42250	3	266-285	Y	42.1466	276	2	1	2	1	.\4_T_Plot\PF\FvH4_3g42250.1--276--ghr-MIR7512-p3_2ss12CG19GT_degradome.jpg
ghr-MIR7512-p3_2ss12CG19GT	AGAGAGAGAAAGAGAGAATT	FvH4_3g40820.1	PREDICTED: ubiquitin-conjugating enzyme E2-17 kDa [Fragaria vesca subsp. vesca]	GO:0004842(ubiquitin-protein transferase activity);GO:0016567(protein ubiquitination)	ko04141(Protein processing in endoplasmic reticulum);ko04120(Ubiquitin mediated proteolysis)	[O]Posttranslational modification, protein turnover, chaperones	FvH4_3g40820	3	135-155	Y	42.1466	146	1	1	4	1	.\4_T_Plot\PF\FvH4_3g40820.1--146--ghr-MIR7512-p3_2ss12CG19GT_degradome.jpg
ghr-MIR7512-p3_2ss12CG19GT	AGAGAGAGAAAGAGAGAATT	MSTRG.7531.1	-	-	-	[S]Function unknown	FvH4_4g08310	3.5	48-67	Y	14.0489	58	1	0.333333	4	1	.\4_T_Plot\PF\MSTRG.7531.1--58--ghr-MIR7512-p3_2ss12CG19GT_degradome.jpg
ghr-MIR7512-p3_2ss12CG19GT	AGAGAGAGAAAGAGAGAATT	FvH4_4g08310.1	PREDICTED: uncharacterized protein LOC101314653 [Fragaria vesca subsp. vesca]	GO:0016279(protein-lysine N-methyltransferase activity);GO:0018026(peptidyl-lysine monomethylation)	-	[S]Function unknown	FvH4_4g08310	3.5	30-49	Y	14.0489	40	1	0.333333	4	1	.\4_T_Plot\PF\FvH4_4g08310.1--40--ghr-MIR7512-p3_2ss12CG19GT_degradome.jpg
ghr-MIR7512-p3_2ss12CG19GT	AGAGAGAGAAAGAGAGAATT	MSTRG.7531.2	-	-	-	[S]Function unknown	FvH4_4g08310	3.5	31-50	Y	14.0489	41	1	0.333333	4	1	.\4_T_Plot\PF\MSTRG.7531.2--41--ghr-MIR7512-p3_2ss12CG19GT_degradome.jpg
ghr-MIR7512-p3_2ss12CG19GT	AGAGAGAGAAAGAGAGAATT	FvH4_4g13560.1	PREDICTED: probable methionine--tRNA ligase [Fragaria vesca subsp. vesca]	GO:0005829(cytosol);GO:0006418(tRNA aminoacylation for protein translation)	ko00450(Selenocompound metabolism);ko00970(Aminoacyl-tRNA biosynthesis)	[J]Translation, ribosomal structure and biogenesis	FvH4_4g13560	4	55-74	Y	42.1466	65	1	1	4	1	.\4_T_Plot\PF\FvH4_4g13560.1--65--ghr-MIR7512-p3_2ss12CG19GT_degradome.jpg
ghr-MIR7512-p3_2ss12CG19GT	AGAGAGAGAAAGAGAGAATT	FvH4_4g00670.1	PREDICTED: cytochrome b5 isoform B [Fragaria vesca subsp. vesca]	GO:0005515(protein binding);GO:0005783(endoplasmic reticulum);GO:0005789(endoplasmic reticulum membrane);GO:0016021(integral component of membrane);GO:0020037(heme binding);GO:0043447(alkane biosynthetic process);GO:0046872(metal ion binding);GO:0055114(oxidation-reduction process)	ko00910(Nitrogen metabolism)	[C]Energy production and conversion ;[I]Lipid transport and metabolism	FvH4_4g00670	4	171-190	Y	42.1466	181	1	1	4	1	.\4_T_Plot\PF\FvH4_4g00670.1--181--ghr-MIR7512-p3_2ss12CG19GT_degradome.jpg
ghr-MIR7512-p3_2ss12CG19GT	AGAGAGAGAAAGAGAGAATT	FvH4_4g25940.1	PREDICTED: sufE-like protein 2, chloroplastic [Fragaria vesca subsp. vesca]	GO:0008047(enzyme activator activity);GO:0009507(chloroplast);GO:0016226(iron-sulfur cluster assembly);GO:0051176(positive regulation of sulfur metabolic process)	ko00760(Nicotinate and nicotinamide metabolism)	[S]Function unknown	FvH4_4g25940	4	206-226	Y	93.358	217	13	2.21508	2	1	.\4_T_Plot\PF\FvH4_4g25940.1--217--ghr-MIR7512-p3_2ss12CG19GT_degradome.jpg
ghr-MIR7512-p3_2ss12CG19GT	AGAGAGAGAAAGAGAGAATT	FvH4_4g13290.1	PREDICTED: serine hydroxymethyltransferase 4 [Fragaria vesca subsp. vesca]	GO:0004372(glycine hydroxymethyltransferase activity);GO:0005515(protein binding);GO:0005737(cytoplasm);GO:0005829(cytosol);GO:0005886(plasma membrane);GO:0006544(glycine metabolic process);GO:0006563(L-serine metabolic process);GO:0007623(circadian rhythm);GO:0009506(plasmodesma);GO:0016020(membrane);GO:0030170(pyridoxal phosphate binding);GO:0035999(tetrahydrofolate interconversion);GO:0046686(…	ko01200(Carbon metabolism);ko01230(Biosynthesis of amino acids);ko00630(Glyoxylate and dicarboxylate metabolism);ko00260(Glycine, serine and threonine metabolism);ko00460(Cyanoamino acid metabolism);ko00670(One carbon pool by folate)	[E]Amino acid transport and metabolism	FvH4_4g13290	4	149-169	Y	42.1466	160	1	1	4	1	.\4_T_Plot\PF\FvH4_4g13290.1--160--ghr-MIR7512-p3_2ss12CG19GT_degradome.jpg
ghr-MIR7512-p3_2ss12CG19GT	AGAGAGAGAAAGAGAGAATT	FvH4_4g01120.1	PREDICTED: protein TIFY 4B-like isoform X1 [Fragaria vesca subsp. vesca]	GO:0003714(transcription corepressor activity);GO:0005634(nucleus);GO:0009611(response to wounding);GO:0031347(regulation of defense response);GO:1903507(negative regulation of nucleic acid-templated transcription);GO:2000022(regulation of jasmonic acid mediated signaling pathway)	ko04075(Plant hormone signal transduction)	[S]Function unknown	FvH4_4g01120	4	152-171	Y	42.1466	162	1	1	4	1	.\4_T_Plot\PF\FvH4_4g01120.1--162--ghr-MIR7512-p3_2ss12CG19GT_degradome.jpg
ghr-MIR7512-p3_2ss12CG19GT	AGAGAGAGAAAGAGAGAATT	FvH4_4g25490.1	PREDICTED: copper amine oxidase 1-like [Fragaria vesca subsp. vesca]	GO:0005507(copper ion binding);GO:0005777(peroxisome);GO:0008131(primary amine oxidase activity);GO:0009507(chloroplast);GO:0048038(quinone binding);GO:0055114(oxidation-reduction process)	ko00260(Glycine, serine and threonine metabolism);ko00350(Tyrosine metabolism);ko00360(Phenylalanine metabolism);ko00410(beta-Alanine metabolism);ko00950(Isoquinoline alkaloid biosynthesis);ko00960(Tropane, piperidine and pyridine alkaloid biosynthesis)	[Q]Secondary metabolites biosynthesis, transport and catabolism	FvH4_4g25490	4	48-67	Y	42.1466	58	1	1	4	1	.\4_T_Plot\PF\FvH4_4g25490.1--58--ghr-MIR7512-p3_2ss12CG19GT_degradome.jpg
ghr-MIR7512-p3_2ss12CG19GT	AGAGAGAGAAAGAGAGAATT	FvH4_5g34500.1	PREDICTED: GATA transcription factor 25 [Fragaria vesca subsp. vesca]	GO:0000977(RNA polymerase II regulatory region sequence-specific DNA binding);GO:0001085(RNA polymerase II transcription factor binding);GO:0001228(transcriptional activator activity, RNA polymerase II transcription regulatory region sequence-specific binding);GO:0003682(chromatin binding);GO:0005634(nucleus);GO:0005667(transcription factor complex);GO:0030154(cell differentiation)	-	[K]Transcription	FvH4_5g34500	3	67-86	Y	295.026	77	7	7	2	1	.\4_T_Plot\PF\FvH4_5g34500.1--77--ghr-MIR7512-p3_2ss12CG19GT_degradome.jpg
ghr-MIR7512-p3_2ss12CG19GT	AGAGAGAGAAAGAGAGAATT	FvH4_5g33350.1	PREDICTED: cytochrome c [Fragaria vesca subsp. vesca]	GO:0005758(mitochondrial intermembrane space);GO:0006122(mitochondrial electron transport, ubiquinol to cytochrome c);GO:0006123(mitochondrial electron transport, cytochrome c to oxygen)	ko00920(Sulfur metabolism)	[C]Energy production and conversion	FvH4_5g33350	3	14-33	Y	210.733	24	5	5	2	1	.\4_T_Plot\PF\FvH4_5g33350.1--24--ghr-MIR7512-p3_2ss12CG19GT_degradome.jpg
ghr-MIR7512-p3_2ss12CG19GT	AGAGAGAGAAAGAGAGAATT	FvH4_6g09240.1	PREDICTED: uncharacterized protein LOC101294958 [Fragaria vesca subsp. vesca]	GO:0003674(molecular_function);GO:0005739(mitochondrion);GO:0008150(biological_process)	-	[S]Function unknown	FvH4_6g09240	3	4-23	Y	21.0733	14	1	0.5	4	1	.\4_T_Plot\PF\FvH4_6g09240.1--14--ghr-MIR7512-p3_2ss12CG19GT_degradome.jpg
ghr-MIR7512-p3_2ss12CG19GT	AGAGAGAGAAAGAGAGAATT	MSTRG.12258.1	-	-	-	[S]Function unknown	FvH4_6g09240	3	22-41	Y	21.0733	32	1	0.5	4	1	.\4_T_Plot\PF\MSTRG.12258.1--32--ghr-MIR7512-p3_2ss12CG19GT_degradome.jpg
ghr-MIR7512-p3_2ss12CG19GT	AGAGAGAGAAAGAGAGAATT	FvH4_6g13080.1	PREDICTED: transcription factor bHLH157-like [Fragaria vesca subsp. vesca]	GO:0004674(protein serine/threonine kinase activity);GO:0005829(cytosol);GO:0006355(regulation of transcription, DNA-templated);GO:0006468(protein phosphorylation);GO:0035556(intracellular signal transduction)	ko04120(Ubiquitin mediated proteolysis)	[D]Cell cycle control, cell division, chromosome partitioning ;[Z]Cytoskeleton	FvH4_6g13080	3	3954-3973	Y	84.2932	3964	2	2	2	1	.\4_T_Plot\PF\FvH4_6g13080.1--3964--ghr-MIR7512-p3_2ss12CG19GT_degradome.jpg
ghr-MIR7512-p3_2ss12CG19GT	AGAGAGAGAAAGAGAGAATT	FvH4_5g33350.1	PREDICTED: cytochrome c [Fragaria vesca subsp. vesca]	GO:0005758(mitochondrial intermembrane space);GO:0006122(mitochondrial electron transport, ubiquinol to cytochrome c);GO:0006123(mitochondrial electron transport, cytochrome c to oxygen)	ko00920(Sulfur metabolism)	[C]Energy production and conversion	FvH4_5g33350	3	84-103	Y	42.1466	94	1	1	4	1	.\4_T_Plot\PF\FvH4_5g33350.1--94--ghr-MIR7512-p3_2ss12CG19GT_degradome.jpg
ghr-MIR7512-p3_2ss12CG19GT	AGAGAGAGAAAGAGAGAATT	FvH4_5g37940.1	PREDICTED: pollen-specific protein C13 [Prunus mume]	GO:0003674(molecular_function);GO:0005576(extracellular region);GO:0008150(biological_process)	ko03050(Proteasome)	[S]Function unknown	FvH4_5g37940	3.5	152-171	Y	84.2932	162	2	2	3	1	.\4_T_Plot\PF\FvH4_5g37940.1--162--ghr-MIR7512-p3_2ss12CG19GT_degradome.jpg
ghr-MIR7512-p3_2ss12CG19GT	AGAGAGAGAAAGAGAGAATT	FvH4_5g33040.1	PREDICTED: probable small nuclear ribonucleoprotein F [Fragaria vesca subsp. vesca]	GO:0000398(mRNA splicing, via spliceosome);GO:0003723(RNA binding);GO:0005685(U1 snRNP);GO:0071013(catalytic step 2 spliceosome)	ko03040(Spliceosome)	[K]Transcription	FvH4_5g33040	3.5	105-124	Y	14.0489	115	1	0.333333	4	1	.\4_T_Plot\PF\FvH4_5g33040.1--115--ghr-MIR7512-p3_2ss12CG19GT_degradome.jpg
ghr-MIR7512-p3_2ss12CG19GT	AGAGAGAGAAAGAGAGAATT	FvH4_6g07290.1	PREDICTED: GTP-binding protein SAR1A-like [Fragaria vesca subsp. vesca]	GO:0005525(GTP binding);GO:0005783(endoplasmic reticulum);GO:0005794(Golgi apparatus);GO:0005829(cytosol);GO:0005886(plasma membrane);GO:0006886(intracellular protein transport);GO:0007264(small GTPase mediated signal transduction);GO:0016192(vesicle-mediated transport)	ko04141(Protein processing in endoplasmic reticulum)	[U]Intracellular trafficking, secretion, and vesicular transport	FvH4_6g07290	3.5	120-139	Y	590.052	130	14	14	0	0.521535	.\4_T_Plot\PF\FvH4_6g07290.1--130--ghr-MIR7512-p3_2ss12CG19GT_degradome.jpg
ghr-MIR7512-p3_2ss12CG19GT	AGAGAGAGAAAGAGAGAATT	FvH4_5g32590.1	PREDICTED: elongation factor 1-gamma-like [Fragaria vesca subsp. vesca]	GO:0003746(translation elongation factor activity);GO:0004364(glutathione transferase activity);GO:0005634(nucleus);GO:0005737(cytoplasm);GO:0006749(glutathione metabolic process)	ko00970(Aminoacyl-tRNA biosynthesis)	[O]Posttranslational modification, protein turnover, chaperones	FvH4_5g32590	4	96-115	Y	42.1466	106	1	1	4	1	.\4_T_Plot\PF\FvH4_5g32590.1--106--ghr-MIR7512-p3_2ss12CG19GT_degradome.jpg
ghr-MIR7512-p3_2ss12CG19GT	AGAGAGAGAAAGAGAGAATT	FvH4_5g28850.1	PREDICTED: serine/threonine-protein kinase SRK2A [Fragaria vesca subsp. vesca]	GO:0004674(protein serine/threonine kinase activity);GO:0005634(nucleus);GO:0005737(cytoplasm);GO:0006468(protein phosphorylation);GO:0035556(intracellular signal transduction)	ko04075(Plant hormone signal transduction)	[T]Signal transduction mechanisms	FvH4_5g28850	4	84-103	Y	21.0733	94	1	0.5	4	1	.\4_T_Plot\PF\FvH4_5g28850.1--94--ghr-MIR7512-p3_2ss12CG19GT_degradome.jpg
ghr-MIR7512-p3_2ss12CG19GT	AGAGAGAGAAAGAGAGAATT	MSTRG.11096.2	-	-	-	[T]Signal transduction mechanisms	FvH4_5g28850	4	64-83	Y	21.0733	74	1	0.5	4	1	.\4_T_Plot\PF\MSTRG.11096.2--74--ghr-MIR7512-p3_2ss12CG19GT_degradome.jpg
ghr-MIR7512-p3_2ss12CG19GT	AGAGAGAGAAAGAGAGAATT	MSTRG.12739.1	-	-	-	[S]Function unknown	FvH4_6g17470	4	188-207	Y	25.2879	198	6	0.6	2	1	.\4_T_Plot\PF\MSTRG.12739.1--198--ghr-MIR7512-p3_2ss12CG19GT_degradome.jpg
ghr-MIR7512-p3_2ss12CG19GT	AGAGAGAGAAAGAGAGAATT	MSTRG.11171.3	-	-	-	[S]Function unknown	FvH4_5g30090	4	811-831	Y	8.42932	822	1	0.2	4	1	.\4_T_Plot\PF\MSTRG.11171.3--822--ghr-MIR7512-p3_2ss12CG19GT_degradome.jpg
ghr-MIR7512-p3_2ss12CG19GT	AGAGAGAGAAAGAGAGAATT	MSTRG.11171.2	-	-	-	[S]Function unknown	FvH4_5g30090	4	839-859	Y	8.42932	850	1	0.2	4	1	.\4_T_Plot\PF\MSTRG.11171.2--850--ghr-MIR7512-p3_2ss12CG19GT_degradome.jpg
ghr-MIR7512-p3_2ss12CG19GT	AGAGAGAGAAAGAGAGAATT	FvH4_5g26610.1	PREDICTED: uncharacterized protein LOC101297740 isoform X1 [Fragaria vesca subsp. vesca]	GO:0003674(molecular_function);GO:0008150(biological_process)	-	[S]Function unknown	FvH4_5g26610	4	131-151	Y	42.1466	142	10	1	3	1	.\4_T_Plot\PF\FvH4_5g26610.1--142--ghr-MIR7512-p3_2ss12CG19GT_degradome.jpg
ghr-MIR7512-p3_2ss12CG19GT	AGAGAGAGAAAGAGAGAATT	MSTRG.12900.1	-	-	-	[K]Transcription	FvH4_6g20350	4	349-369	Y	49.171	360	7	1.16667	2	1	.\4_T_Plot\PF\MSTRG.12900.1--360--ghr-MIR7512-p3_2ss12CG19GT_degradome.jpg
ghr-MIR7512-p3_2ss12CG19GT	AGAGAGAGAAAGAGAGAATT	FvH4_5g37110.1	PREDICTED: uncharacterized protein LOC101301594 [Fragaria vesca subsp. vesca]	GO:0005576(extracellular region);GO:0005773(vacuole);GO:0008150(biological_process)	-	[S]Function unknown	FvH4_5g37110	4	361-380	Y	4.68295	371	1	0.111111	4	1	.\4_T_Plot\PF\FvH4_5g37110.1--371--ghr-MIR7512-p3_2ss12CG19GT_degradome.jpg
ghr-MIR7512-p3_2ss12CG19GT	AGAGAGAGAAAGAGAGAATT	MSTRG.12900.2	-	-	-	[K]Transcription	FvH4_6g20350	4	349-369	Y	49.171	360	7	1.16667	2	1	.\4_T_Plot\PF\MSTRG.12900.2--360--ghr-MIR7512-p3_2ss12CG19GT_degradome.jpg
ghr-MIR7512-p3_2ss12CG19GT	AGAGAGAGAAAGAGAGAATT	MSTRG.12900.3	-	-	-	[K]Transcription	FvH4_6g20350	4	349-369	Y	49.171	360	7	1.16667	2	1	.\4_T_Plot\PF\MSTRG.12900.3--360--ghr-MIR7512-p3_2ss12CG19GT_degradome.jpg
ghr-MIR7512-p3_2ss12CG19GT	AGAGAGAGAAAGAGAGAATT	MSTRG.12900.5	-	-	-	[K]Transcription	FvH4_6g20350	4	212-232	Y	49.171	223	7	1.16667	2	1	.\4_T_Plot\PF\MSTRG.12900.5--223--ghr-MIR7512-p3_2ss12CG19GT_degradome.jpg
ghr-MIR7512-p3_2ss12CG19GT	AGAGAGAGAAAGAGAGAATT	MSTRG.12900.4	-	-	-	[K]Transcription	FvH4_6g20350	4	349-369	Y	49.171	360	7	1.16667	2	1	.\4_T_Plot\PF\MSTRG.12900.4--360--ghr-MIR7512-p3_2ss12CG19GT_degradome.jpg
ghr-MIR7512-p3_2ss12CG19GT	AGAGAGAGAAAGAGAGAATT	MSTRG.16766.1	-	-	-	[S]Function unknown	-	3	38-57	Y	42.1466	48	1	1	4	1	.\4_T_Plot\PF\MSTRG.16766.1--48--ghr-MIR7512-p3_2ss12CG19GT_degradome.jpg
ghr-MIR7512-p3_2ss12CG19GT	AGAGAGAGAAAGAGAGAATT	FvH4_7g27620.1	PREDICTED: trehalose-phosphate phosphatase A [Fragaria vesca subsp. vesca]	GO:0004805(trehalose-phosphatase activity);GO:0005634(nucleus);GO:0005992(trehalose biosynthetic process)	ko00500(Starch and sucrose metabolism)	[G]Carbohydrate transport and metabolism	FvH4_7g27620	3	15-34	Y	14.0489	25	1	0.333333	4	1	.\4_T_Plot\PF\FvH4_7g27620.1--25--ghr-MIR7512-p3_2ss12CG19GT_degradome.jpg
ghr-MIR7512-p3_2ss12CG19GT	AGAGAGAGAAAGAGAGAATT	MSTRG.16712.1	-	-	-	[G]Carbohydrate transport and metabolism	FvH4_7g27620	3	48-67	Y	14.0489	58	1	0.333333	4	1	.\4_T_Plot\PF\MSTRG.16712.1--58--ghr-MIR7512-p3_2ss12CG19GT_degradome.jpg
ghr-MIR7512-p3_2ss12CG19GT	AGAGAGAGAAAGAGAGAATT	FvH4_7g29920.1	PREDICTED: mitogen-activated protein kinase kinase kinase YODA-like [Fragaria vesca subsp. vesca]	GO:0004702(receptor signaling protein serine/threonine kinase activity);GO:0005737(cytoplasm)	ko04626(Plant-pathogen interaction)	[T]Signal transduction mechanisms	FvH4_7g29920	3.5	27-46	Y	84.2932	37	2	2	2	1	.\4_T_Plot\PF\FvH4_7g29920.1--37--ghr-MIR7512-p3_2ss12CG19GT_degradome.jpg
ghr-MIR7512-p3_2ss12CG19GT	AGAGAGAGAAAGAGAGAATT	FvH4_7g30310.1	PREDICTED: FK506-binding protein 4-like [Fragaria vesca subsp. vesca]	GO:0005737(cytoplasm);GO:0030001(metal ion transport);GO:0046914(transition metal ion binding);GO:0046916(cellular transition metal ion homeostasis)	-	[S]Function unknown	FvH4_7g30310	4	46-65	Y	84.2932	56	2	2	3	1	.\4_T_Plot\PF\FvH4_7g30310.1--56--ghr-MIR7512-p3_2ss12CG19GT_degradome.jpg
ghr-MIR7512-p3_2ss12CG19GT	AGAGAGAGAAAGAGAGAATT	FvH4_7g10740.1	PREDICTED: GATA transcription factor 4-like [Fragaria vesca subsp. vesca]	GO:0000977(RNA polymerase II regulatory region sequence-specific DNA binding);GO:0001085(RNA polymerase II transcription factor binding);GO:0001228(transcriptional activator activity, RNA polymerase II transcription regulatory region sequence-specific binding);GO:0003682(chromatin binding);GO:0003700(transcription factor activity, sequence-specific DNA binding);GO:0005634(nucleus);GO:0005667(tran…	-	[K]Transcription	FvH4_7g10740	4	168-187	Y	42.1466	178	1	1	4	1	.\4_T_Plot\PF\FvH4_7g10740.1--178--ghr-MIR7512-p3_2ss12CG19GT_degradome.jpg
ghr-MIR7512-p3_2ss12CG19GT	AGAGAGAGAAAGAGAGAATT	MSTRG.15314.2	-	-	-	[S]Function unknown	FvH4_7g05500	4	40-59	Y	210.733	50	10	5	1	0.696092	.\4_T_Plot\PF\MSTRG.15314.2--50--ghr-MIR7512-p3_2ss12CG19GT_degradome.jpg
ghr-MIR7512-p3_2ss12CG19GT	AGAGAGAGAAAGAGAGAATT	FvH4_7g31650.1	PREDICTED: probable pectinesterase/pectinesterase inhibitor 34 [Fragaria vesca subsp. vesca]	GO:0030599(pectinesterase activity);GO:0046910(pectinesterase inhibitor activity);GO:0071944(cell periphery)	ko00040(Pentose and glucuronate interconversions);ko00500(Starch and sucrose metabolism)	[G]Carbohydrate transport and metabolism	FvH4_7g31650	4	326-345	Y	42.1466	336	1	1	4	1	.\4_T_Plot\PF\FvH4_7g31650.1--336--ghr-MIR7512-p3_2ss12CG19GT_degradome.jpg
ghr-MIR7512-p3_2ss12CG19GT	AGAGAGAGAAAGAGAGAATT	FvH4_7g15520.1	PREDICTED: reticulon-like protein B5 [Fragaria vesca subsp. vesca]	GO:0005783(endoplasmic reticulum);GO:0005789(endoplasmic reticulum membrane);GO:0005886(plasma membrane);GO:0016021(integral component of membrane);GO:0080167(response to karrikin)	ko00100(Steroid biosynthesis)	[U]Intracellular trafficking, secretion, and vesicular transport	FvH4_7g15520	4	86-105	Y	210.733	96	5	5	2	1	.\4_T_Plot\PF\FvH4_7g15520.1--96--ghr-MIR7512-p3_2ss12CG19GT_degradome.jpg
ghr-MIR7512-p3_2ss12CG19GT	AGAGAGAGAAAGAGAGAATT	MSTRG.15919.2	-	-	-	[S]Function unknown	FvH4_7g16040	4	91-110	Y	42.1466	101	2	1	3	1	.\4_T_Plot\PF\MSTRG.15919.2--101--ghr-MIR7512-p3_2ss12CG19GT_degradome.jpg
ghr-MIR7512-p3_2ss12CG19GT	AGAGAGAGAAAGAGAGAATT	FvH4_7g16040.1	PREDICTED: probable indole-3-acetic acid-amido synthetase GH3.5 [Fragaria vesca subsp. vesca]	GO:0009416(response to light stimulus);GO:0009733(response to auxin)	ko04075(Plant hormone signal transduction)	[S]Function unknown	FvH4_7g16040	4	127-146	Y	42.1466	137	2	1	3	1	.\4_T_Plot\PF\FvH4_7g16040.1--137--ghr-MIR7512-p3_2ss12CG19GT_degradome.jpg
ghr-MIR7512-p3_2ss12CG19GT	AGAGAGAGAAAGAGAGAATT	FvH4_6g35090.1	PREDICTED: transmembrane protein 87A [Fragaria vesca subsp. vesca]	GO:0003674(molecular_function);GO:0005794(Golgi apparatus);GO:0008150(biological_process);GO:0016021(integral component of membrane)	-	[S]Function unknown	FvH4_6g35090	3	1404-1423	Y	42.1466	1414	1	1	4	1	.\4_T_Plot\PF\FvH4_6g35090.1--1414--ghr-MIR7512-p3_2ss12CG19GT_degradome.jpg
ghr-MIR7512-p3_2ss12CG19GT	AGAGAGAGAAAGAGAGAATT	FvH4_6g37800.1	PREDICTED: serine/threonine-protein kinase HT1 isoform X2 [Fragaria vesca subsp. vesca]	GO:0004712(protein serine/threonine/tyrosine kinase activity);GO:0005524(ATP binding);GO:0005886(plasma membrane);GO:0006468(protein phosphorylation);GO:0007229(integrin-mediated signaling pathway);GO:0016301(kinase activity)	ko04075(Plant hormone signal transduction)	[T]Signal transduction mechanisms	FvH4_6g37800	3	82-101	Y	14.0489	92	1	0.333333	4	1	.\4_T_Plot\PF\FvH4_6g37800.1--92--ghr-MIR7512-p3_2ss12CG19GT_degradome.jpg
ghr-MIR7512-p3_2ss12CG19GT	AGAGAGAGAAAGAGAGAATT	MSTRG.14794.2	-	-	-	[C]Energy production and conversion	FvH4_6g52280	3.5	78-97	Y	21.0733	88	1	0.5	4	1	.\4_T_Plot\PF\MSTRG.14794.2--88--ghr-MIR7512-p3_2ss12CG19GT_degradome.jpg
ghr-MIR7512-p3_2ss12CG19GT	AGAGAGAGAAAGAGAGAATT	FvH4_6g52280.1	PREDICTED: succinate dehydrogenase [ubiquinone] iron-sulfur subunit 2, mitochondrial-like [Fragaria vesca subsp. vesca]	GO:0000104(succinate dehydrogenase activity);GO:0005739(mitochondrion);GO:0005749(mitochondrial respiratory chain complex II, succinate dehydrogenase complex (ubiquinone));GO:0006099(tricarboxylic acid cycle);GO:0006121(mitochondrial electron transport, succinate to ubiquinone);GO:0008177(succinate dehydrogenase (ubiquinone) activity);GO:0008270(zinc ion binding);GO:0009055(electron carrier activ…	ko01200(Carbon metabolism);ko00020(Citrate cycle (TCA cycle));ko00190(Oxidative phosphorylation)	[C]Energy production and conversion	FvH4_6g52280	3.5	111-130	Y	21.0733	121	1	0.5	4	1	.\4_T_Plot\PF\FvH4_6g52280.1--121--ghr-MIR7512-p3_2ss12CG19GT_degradome.jpg
ghr-MIR7512-p3_2ss12CG19GT	AGAGAGAGAAAGAGAGAATT	FvH4_6g45080.1	PREDICTED: ELMO domain-containing protein A isoform X1 [Fragaria vesca subsp. vesca]	GO:0003674(molecular_function);GO:0005737(cytoplasm)	-	[S]Function unknown	FvH4_6g45080	3.5	284-303	Y	42.1466	294	1	1	4	1	.\4_T_Plot\PF\FvH4_6g45080.1--294--ghr-MIR7512-p3_2ss12CG19GT_degradome.jpg
ghr-MIR7512-p3_2ss12CG19GT	AGAGAGAGAAAGAGAGAATT	MSTRG.13643.1	-	-	-	-	FvH4_6g33540	3.5	82-101	Y	42.1466	92	1	1	4	1	.\4_T_Plot\PF\MSTRG.13643.1--92--ghr-MIR7512-p3_2ss12CG19GT_degradome.jpg
ghr-MIR7512-p3_2ss12CG19GT	AGAGAGAGAAAGAGAGAATT	FvH4_6g25270.1	PREDICTED: 60S acidic ribosomal protein P2-2-like [Fragaria vesca subsp. vesca]	GO:0002181(cytoplasmic translation);GO:0003735(structural constituent of ribosome);GO:0022625(cytosolic large ribosomal subunit);GO:0030687(preribosome, large subunit precursor);GO:0070180(large ribosomal subunit rRNA binding)	ko03010(Ribosome)	[J]Translation, ribosomal structure and biogenesis	FvH4_6g25270	3.5	181-200	Y	126.44	191	3	3	3	1	.\4_T_Plot\PF\FvH4_6g25270.1--191--ghr-MIR7512-p3_2ss12CG19GT_degradome.jpg
ghr-MIR7512-p3_2ss12CG19GT	AGAGAGAGAAAGAGAGAATT	FvH4_6g43430.1	PREDICTED: syntaxin-132-like [Fragaria vesca subsp. vesca]	GO:0000149(SNARE binding);GO:0005484(SNAP receptor activity);GO:0005886(plasma membrane);GO:0006886(intracellular protein transport);GO:0006887(exocytosis);GO:0006906(vesicle fusion);GO:0012505(endomembrane system);GO:0016021(integral component of membrane);GO:0031201(SNARE complex);GO:0048278(vesicle docking)	ko04130(SNARE interactions in vesicular transport)	[U]Intracellular trafficking, secretion, and vesicular transport	FvH4_6g43430	3.5	259-278	Y	84.2932	269	2	2	2	1	.\4_T_Plot\PF\FvH4_6g43430.1--269--ghr-MIR7512-p3_2ss12CG19GT_degradome.jpg
ghr-MIR7512-p3_2ss12CG19GT	AGAGAGAGAAAGAGAGAATT	FvH4_6g48200.1	PREDICTED: polypyrimidine tract-binding protein homolog 1 isoform X1 [Fragaria vesca subsp. vesca]	GO:0000166(nucleotide binding);GO:0000381(regulation of alternative mRNA splicing, via spliceosome);GO:0000932(cytoplasmic mRNA processing body);GO:0003676(nucleic acid binding);GO:0003723(RNA binding);GO:0005634(nucleus);GO:0005737(cytoplasm);GO:0006397(mRNA processing);GO:0006417(regulation of translation);GO:0008380(RNA splicing);GO:0009845(seed germination);GO:0009846(pollen germination);GO:0…	-	[S]Function unknown	FvH4_6g48200	3.5	53-73	Y	42.1466	64	1	1	4	1	.\4_T_Plot\PF\FvH4_6g48200.1--64--ghr-MIR7512-p3_2ss12CG19GT_degradome.jpg
ghr-MIR7512-p3_2ss12CG19GT	AGAGAGAGAAAGAGAGAATT	FvH4_6g50560.1	PREDICTED: methyl-CpG-binding domain-containing protein 9 [Fragaria vesca subsp. vesca]	GO:0005720(nuclear heterochromatin);GO:0010216(maintenance of DNA methylation);GO:0016567(protein ubiquitination);GO:0061630(ubiquitin protein ligase activity);GO:0090308(regulation of methylation-dependent chromatin silencing)	ko00250(Alanine, aspartate and glutamate metabolism);ko00760(Nicotinate and nicotinamide metabolism)	[S]Function unknown	FvH4_6g50560	3.5	7419-7439	Y	37.9319	7430	9	0.9	3	1	.\4_T_Plot\PF\FvH4_6g50560.1--7430--ghr-MIR7512-p3_2ss12CG19GT_degradome.jpg
ghr-MIR7512-p3_2ss12CG19GT	AGAGAGAGAAAGAGAGAATT	FvH4_6g42290.1	PREDICTED: uncharacterized protein LOC101302183 [Fragaria vesca subsp. vesca]	-	-	[S]Function unknown	FvH4_6g42290	4	229-248	Y	21.0733	239	1	0.5	4	1	.\4_T_Plot\PF\FvH4_6g42290.1--239--ghr-MIR7512-p3_2ss12CG19GT_degradome.jpg
ghr-MIR7512-p3_2ss12CG19GT	AGAGAGAGAAAGAGAGAATT	MSTRG.14130.1	-	-	-	[S]Function unknown	FvH4_6g42290	4	352-371	Y	21.0733	362	1	0.5	4	1	.\4_T_Plot\PF\MSTRG.14130.1--362--ghr-MIR7512-p3_2ss12CG19GT_degradome.jpg
ghr-MIR7512-p3_2ss12CG19GT	AGAGAGAGAAAGAGAGAATT	FvH4_6g39140.1	PREDICTED: auxin response factor 6-like isoform X2 [Fragaria vesca subsp. vesca]	GO:0003677(DNA binding);GO:0003700(transcription factor activity, sequence-specific DNA binding);GO:0005515(protein binding);GO:0005634(nucleus);GO:0006351(transcription, DNA-templated);GO:0006355(regulation of transcription, DNA-templated);GO:0009733(response to auxin);GO:0009734(auxin-activated signaling pathway);GO:0009908(flower development)	ko04075(Plant hormone signal transduction)	[K]Transcription	FvH4_6g39140	4	199-218	Y	126.44	209	3	3	2	1	.\4_T_Plot\PF\FvH4_6g39140.1--209--ghr-MIR7512-p3_2ss12CG19GT_degradome.jpg
ghr-MIR7512-p3_2ss12CG19GT	AGAGAGAGAAAGAGAGAATT	MSTRG.14998.2	-	-	-	[S]Function unknown	FvH4_7g00810	4	145-164	Y	295.026	155	14	7	2	1	.\4_T_Plot\PF\MSTRG.14998.2--155--ghr-MIR7512-p3_2ss12CG19GT_degradome.jpg
ghr-MIR7512-p3_2ss12CG19GT	AGAGAGAGAAAGAGAGAATT	FvH4_6g45640.1	PREDICTED: protein trichome birefringence-like 19 [Fragaria vesca subsp. vesca]	GO:0005794(Golgi apparatus);GO:0016413(O-acetyltransferase activity);GO:0071554(cell wall organization or biogenesis)	-	[S]Function unknown	FvH4_6g45640	4	4-23	Y	16.8586	14	4	0.4	3	1	.\4_T_Plot\PF\FvH4_6g45640.1--14--ghr-MIR7512-p3_2ss12CG19GT_degradome.jpg
ghr-MIR7512-p3_2ss12CG19GT	AGAGAGAGAAAGAGAGAATT	FvH4_7g01450.1	PREDICTED: polyamine oxidase 1 isoform X1 [Fragaria vesca subsp. vesca]	GO:0005739(mitochondrion);GO:0006598(polyamine catabolic process);GO:0046208(spermine catabolic process);GO:0046592(polyamine oxidase activity);GO:0050660(flavin adenine dinucleotide binding);GO:0052894(norspermine:oxygen oxidoreductase activity);GO:0052895(N1-acetylspermine:oxygen oxidoreductase (N1-acetylspermidine-forming) activity);GO:0052901(spermine:oxygen oxidoreductase (spermidine-forming…	ko00330(Arginine and proline metabolism);ko00410(beta-Alanine metabolism)	[S]Function unknown	FvH4_7g01450	4	6-25	Y	84.2932	16	2	2	2	1	.\4_T_Plot\PF\FvH4_7g01450.1--16--ghr-MIR7512-p3_2ss12CG19GT_degradome.jpg
ghr-MIR7512-p3_2ss12CG19GT	AGAGAGAGAAAGAGAGAATT	FvH4_6g35150.1	PREDICTED: oligouridylate-binding protein 1C [Fragaria vesca subsp. vesca]	GO:0000166(nucleotide binding);GO:0003723(RNA binding);GO:0003730(mRNA 3'-UTR binding);GO:0005634(nucleus);GO:0005829(cytosol);GO:0006397(mRNA processing)	ko03013(RNA transport);ko03015(mRNA surveillance pathway);ko03018(RNA degradation)	[S]Function unknown	FvH4_6g35150	4	52-71	Y	21.0733	62	1	0.5	4	1	.\4_T_Plot\PF\FvH4_6g35150.1--62--ghr-MIR7512-p3_2ss12CG19GT_degradome.jpg
ghr-MIR7512-p3_2ss12CG19GT	AGAGAGAGAAAGAGAGAATT	MSTRG.13860.1	-	-	-	[S]Function unknown	-	4	27-46	Y	84.2932	37	2	2	2	1	.\4_T_Plot\PF\MSTRG.13860.1--37--ghr-MIR7512-p3_2ss12CG19GT_degradome.jpg
ghr-MIR7512-p3_2ss12CG19GT	AGAGAGAGAAAGAGAGAATT	FvH4_6g21990.1	PREDICTED: activator of 90 kDa heat shock protein ATPase homolog [Fragaria vesca subsp. vesca]	GO:0001671(ATPase activator activity);GO:0005634(nucleus);GO:0005829(cytosol);GO:0006950(response to stress);GO:0051087(chaperone binding)	-	[O]Posttranslational modification, protein turnover, chaperones	FvH4_6g21990	4	131-150	Y	42.1466	141	1	1	4	1	.\4_T_Plot\PF\FvH4_6g21990.1--141--ghr-MIR7512-p3_2ss12CG19GT_degradome.jpg
ghr-MIR7512-p3_2ss12CG19GT	AGAGAGAGAAAGAGAGAATT	MSTRG.14951.1	-	-	-	[G]Carbohydrate transport and metabolism	FvH4_6g54460	4	1497-1517	Y	21.0733	1508	1	0.5	4	1	.\4_T_Plot\PF\MSTRG.14951.1--1508--ghr-MIR7512-p3_2ss12CG19GT_degradome.jpg
ghr-MIR7512-p3_2ss12CG19GT	AGAGAGAGAAAGAGAGAATT	FvH4_6g54460.1	PREDICTED: glyceraldehyde-3-phosphate dehydrogenase A, chloroplastic [Fragaria vesca subsp. vesca]	GO:0005737(cytoplasm);GO:0005829(cytosol);GO:0006006(glucose metabolic process);GO:0006096(glycolytic process);GO:0009507(chloroplast);GO:0009570(chloroplast stroma);GO:0009941(chloroplast envelope);GO:0016020(membrane);GO:0016620(oxidoreductase activity, acting on the aldehyde or oxo group of donors, NAD or NADP as acceptor);GO:0019253(reductive pentose-phosphate cycle);GO:0047100(glyceraldehyde…	ko01200(Carbon metabolism);ko00710(Carbon fixation in photosynthetic organisms)	[G]Carbohydrate transport and metabolism	FvH4_6g54460	4	1436-1456	Y	21.0733	1447	1	0.5	4	1	.\4_T_Plot\PF\FvH4_6g54460.1--1447--ghr-MIR7512-p3_2ss12CG19GT_degradome.jpg
ghr-MIR7512-p3_2ss12CG19GT	AGAGAGAGAAAGAGAGAATT	FvH4_5g19190.1	PREDICTED: uncharacterized protein LOC101299187 [Fragaria vesca subsp. vesca]	-	-	-	FvH4_5g19190	3	494-514	Y	13.6976	505	2	0.325	3	1	.\4_T_Plot\PF\FvH4_5g19190.1--505--ghr-MIR7512-p3_2ss12CG19GT_degradome.jpg
ghr-MIR7512-p3_2ss12CG19GT	AGAGAGAGAAAGAGAGAATT	MSTRG.8811.3	-	-	-	[O]Posttranslational modification, protein turnover, chaperones	FvH4_4g31340	3.5	108-126	Y	42.1466	117	1	1	4	1	.\4_T_Plot\PF\MSTRG.8811.3--117--ghr-MIR7512-p3_2ss12CG19GT_degradome.jpg
ghr-MIR7512-p3_2ss12CG19GT	AGAGAGAGAAAGAGAGAATT	FvH4_4g31790.1	-	-	-	-	-	4	43-62	Y	18.2635	53	2	0.433333	3	1	.\4_T_Plot\PF\FvH4_4g31790.1--53--ghr-MIR7512-p3_2ss12CG19GT_degradome.jpg
ghr-MIR7512-p3_2ss12CG19GT	AGAGAGAGAAAGAGAGAATT	FvH4_4g32990.1	PREDICTED: protein NSP-INTERACTING KINASE 3 isoform X1 [Fragaria vesca subsp. vesca]	GO:0004674(protein serine/threonine kinase activity);GO:0005524(ATP binding);GO:0005576(extracellular region);GO:0005886(plasma membrane);GO:0006468(protein phosphorylation);GO:0006952(defense response);GO:0016021(integral component of membrane);GO:0016032(viral process);GO:0016301(kinase activity)	ko04075(Plant hormone signal transduction);ko04626(Plant-pathogen interaction)	[T]Signal transduction mechanisms	FvH4_4g32990	4	103-122	Y	7.02443	113	1	0.166667	4	1	.\4_T_Plot\PF\FvH4_4g32990.1--113--ghr-MIR7512-p3_2ss12CG19GT_degradome.jpg
ghr-MIR7512-p3_2ss12CG19GT	AGAGAGAGAAAGAGAGAATT	FvH4_5g17570.1	PREDICTED: probable inactive receptor kinase At1g48480 [Fragaria vesca subsp. vesca]	GO:0004672(protein kinase activity);GO:0004674(protein serine/threonine kinase activity);GO:0005524(ATP binding);GO:0005886(plasma membrane);GO:0006468(protein phosphorylation);GO:0007169(transmembrane receptor protein tyrosine kinase signaling pathway);GO:0009506(plasmodesma);GO:0016021(integral component of membrane);GO:0016301(kinase activity)	ko04075(Plant hormone signal transduction)	[T]Signal transduction mechanisms	FvH4_5g17570	4	237-256	Y	42.1466	247	1	1	4	1	.\4_T_Plot\PF\FvH4_5g17570.1--247--ghr-MIR7512-p3_2ss12CG19GT_degradome.jpg
ghr-MIR7512-p3_2ss12CG19GT	AGAGAGAGAAAGAGAGAATT	FvH4_4g28640.1	-	-	-	-	-	4	251-269	Y	28.0977	260	2	0.666667	2	1	.\4_T_Plot\PF\FvH4_4g28640.1--260--ghr-MIR7512-p3_2ss12CG19GT_degradome.jpg
ghr-MIR7512-p3_2ss12CG19GT	AGAGAGAGAAAGAGAGAATT	MSTRG.8682.1	-	-	-	[E]Amino acid transport and metabolism	FvH4_4g28640	4	430-448	Y	28.0977	439	2	0.666667	2	1	.\4_T_Plot\PF\MSTRG.8682.1--439--ghr-MIR7512-p3_2ss12CG19GT_degradome.jpg
ghr-MIR7512-p3_2ss12CG19GT	AGAGAGAGAAAGAGAGAATT	MSTRG.8682.2	-	-	-	[E]Amino acid transport and metabolism	FvH4_4g28640	4	425-443	Y	28.0977	434	2	0.666667	2	1	.\4_T_Plot\PF\MSTRG.8682.2--434--ghr-MIR7512-p3_2ss12CG19GT_degradome.jpg
gma-MIR10428-p3_2ss8TC17TG	TTAACTTCGGAGTTCTGA	MSTRG.12501.1	-	-	-	[S]Function unknown	FvH4_6g13560	3.5	1083-1101	Y	42.1466	1092	2	1	2	0.999097	.\4_T_Plot\PF\MSTRG.12501.1--1092--gma-MIR10428-p3_2ss8TC17TG_degradome.jpg
gma-MIR10428-p3_2ss8TC17TG	TTAACTTCGGAGTTCTGA	FvH4_6g13560.1	PREDICTED: cyclic nucleotide-gated ion channel 1-like [Fragaria vesca subsp. vesca]	GO:0004252(serine-type endopeptidase activity);GO:0016485(protein processing)	ko04626(Plant-pathogen interaction)	[S]Function unknown	FvH4_6g13560	3.5	1028-1046	Y	42.1466	1037	2	1	2	0.999097	.\4_T_Plot\PF\FvH4_6g13560.1--1037--gma-MIR10428-p3_2ss8TC17TG_degradome.jpg
gma-MIR10428-p3_2ss8TC17TG	TTAACTTCGGAGTTCTGA	FvH4_6g07470.1	PREDICTED: uncharacterized protein LOC101313033 isoform X2 [Fragaria vesca subsp. vesca]	GO:0008150(biological_process)	-	[S]Function unknown	FvH4_6g07470	4	3161-3179	Y	42.1466	3169	1	1	4	1	.\4_T_Plot\PF\FvH4_6g07470.1--3169--gma-MIR10428-p3_2ss8TC17TG_degradome.jpg
gma-MIR10428-p3_2ss8TC17TG	TTAACTTCGGAGTTCTGA	FvH4_7g05580.1	PREDICTED: DNA-directed RNA polymerases II and V subunit 8A-like [Fragaria vesca subsp. vesca]	GO:0000419(DNA-directed RNA polymerase V complex);GO:0001054(RNA polymerase I activity);GO:0001055(RNA polymerase II activity);GO:0001056(RNA polymerase III activity);GO:0003899(DNA-directed RNA polymerase activity);GO:0005634(nucleus);GO:0005665(DNA-directed RNA polymerase II, core complex);GO:0005666(DNA-directed RNA polymerase III complex);GO:0005736(DNA-directed RNA polymerase I complex);GO:0…	ko00230(Purine metabolism);ko00240(Pyrimidine metabolism);ko03020(RNA polymerase)	[K]Transcription	FvH4_7g05580	4	630-648	Y	10.5366	638	1	0.25	4	1	.\4_T_Plot\PF\FvH4_7g05580.1--638--gma-MIR10428-p3_2ss8TC17TG_degradome.jpg
gma-MIR10428-p3_2ss8TC17TG	TTAACTTCGGAGTTCTGA	MSTRG.15326.6	-	-	-	[M]Cell wall/membrane/envelope biogenesis	FvH4_7g05560	4	2762-2780	Y	10.5366	2770	1	0.25	4	1	.\4_T_Plot\PF\MSTRG.15326.6--2770--gma-MIR10428-p3_2ss8TC17TG_degradome.jpg
gma-MIR10428-p3_2ss8TC17TG	TTAACTTCGGAGTTCTGA	MSTRG.15326.4	-	-	-	[M]Cell wall/membrane/envelope biogenesis	FvH4_7g05560	4	3360-3378	Y	10.5366	3368	1	0.25	4	1	.\4_T_Plot\PF\MSTRG.15326.4--3368--gma-MIR10428-p3_2ss8TC17TG_degradome.jpg
gma-MIR10428-p3_2ss8TC17TG	TTAACTTCGGAGTTCTGA	MSTRG.15326.1	-	-	-	[M]Cell wall/membrane/envelope biogenesis	FvH4_7g05560	4	3476-3494	Y	10.5366	3484	1	0.25	4	1	.\4_T_Plot\PF\MSTRG.15326.1--3484--gma-MIR10428-p3_2ss8TC17TG_degradome.jpg
gma-MIR10428-p3_2ss8TC17TG	TTAACTTCGGAGTTCTGA	FvH4_7g33060.1	PREDICTED: neurofilament medium polypeptide [Fragaria vesca subsp. vesca]	GO:0005737(cytoplasm);GO:0030001(metal ion transport);GO:0046914(transition metal ion binding);GO:0046916(cellular transition metal ion homeostasis)	-	[S]Function unknown	FvH4_7g33060	4	824-840	Y	168.586	832	4	4	2	1	.\4_T_Plot\PF\FvH4_7g33060.1--832--gma-MIR10428-p3_2ss8TC17TG_degradome.jpg
gma-MIR10428-p3_2ss8TC17TG	TTAACTTCGGAGTTCTGA	MSTRG.13404.6	-	-	-	[S]Function unknown	FvH4_6g29390	4	1349-1365	Y	10.5366	1356	1	0.25	4	1	.\4_T_Plot\PF\MSTRG.13404.6--1356--gma-MIR10428-p3_2ss8TC17TG_degradome.jpg
gma-MIR10428-p3_2ss8TC17TG	TTAACTTCGGAGTTCTGA	MSTRG.13404.3	-	-	-	[S]Function unknown	FvH4_6g29390	4	1428-1444	Y	10.5366	1435	1	0.25	4	1	.\4_T_Plot\PF\MSTRG.13404.3--1435--gma-MIR10428-p3_2ss8TC17TG_degradome.jpg
gma-MIR10428-p3_2ss8TC17TG	TTAACTTCGGAGTTCTGA	FvH4_6g29390.1	PREDICTED: clustered mitochondria protein homolog [Fragaria vesca subsp. vesca]	GO:0005737(cytoplasm);GO:0005829(cytosol);GO:0008150(biological_process)	-	[S]Function unknown	FvH4_6g29390	4	1623-1639	Y	10.5366	1630	1	0.25	4	1	.\4_T_Plot\PF\FvH4_6g29390.1--1630--gma-MIR10428-p3_2ss8TC17TG_degradome.jpg
gma-MIR10428-p3_2ss8TC17TG	TTAACTTCGGAGTTCTGA	MSTRG.13404.1	-	-	-	[S]Function unknown	FvH4_6g29390	4	1594-1610	Y	10.5366	1601	1	0.25	4	1	.\4_T_Plot\PF\MSTRG.13404.1--1601--gma-MIR10428-p3_2ss8TC17TG_degradome.jpg
gma-MIR10428-p3_2ss8TC17TG	TTAACTTCGGAGTTCTGA	MSTRG.8882.2	-	-	-	[S]Function unknown	FvH4_4g32430	4	1168-1185	Y	42.1466	1176	3	1	2	1	.\4_T_Plot\PF\MSTRG.8882.2--1176--gma-MIR10428-p3_2ss8TC17TG_degradome.jpg
gma-MIR10428-p3_2ss8TC17TG	TTAACTTCGGAGTTCTGA	FvH4_4g32430.1	PREDICTED: uncharacterized protein LOC101299178 [Fragaria vesca subsp. vesca]	GO:0003674(molecular_function);GO:0005634(nucleus);GO:0005737(cytoplasm);GO:0005874(microtubule);GO:0008150(biological_process)	-	[S]Function unknown	FvH4_4g32430	4	1460-1477	Y	42.1466	1468	3	1	2	1	.\4_T_Plot\PF\FvH4_4g32430.1--1468--gma-MIR10428-p3_2ss8TC17TG_degradome.jpg
gma-MIR10428-p3_2ss8TC17TG	TTAACTTCGGAGTTCTGA	MSTRG.8882.1	-	-	-	[S]Function unknown	FvH4_4g32430	4	1364-1381	Y	42.1466	1372	3	1	2	1	.\4_T_Plot\PF\MSTRG.8882.1--1372--gma-MIR10428-p3_2ss8TC17TG_degradome.jpg
gma-MIR1507c-p3_2ss16TG18AG	ATTCCAAACATCATCGAGCAC	FvH4_2g17640.1	PREDICTED: putative disease resistance protein RGA3 [Fragaria vesca subsp. vesca]	GO:0005515(protein binding);GO:0005524(ATP binding);GO:0005576(extracellular region);GO:0006952(defense response);GO:0043531(ADP binding)	ko04626(Plant-pathogen interaction)	[S]Function unknown	FvH4_2g17640	2.5	847-867	Y	8.42932	858	1	0.2	4	0.981928	.\4_T_Plot\PF\FvH4_2g17640.1--858--gma-MIR1507c-p3_2ss16TG18AG_degradome.jpg
gma-MIR1507c-p3_2ss16TG18AG	ATTCCAAACATCATCGAGCAC	FvH4_4g16700.1	PREDICTED: putative disease resistance protein RGA1 [Fragaria vesca subsp. vesca]	GO:0005515(protein binding);GO:0005524(ATP binding);GO:0005576(extracellular region);GO:0006952(defense response);GO:0043531(ADP binding)	ko03040(Spliceosome)	[S]Function unknown	FvH4_4g16700	4	847-867	Y	126.44	858	3	3	2	0.999978	.\4_T_Plot\PF\FvH4_4g16700.1--858--gma-MIR1507c-p3_2ss16TG18AG_degradome.jpg
gma-MIR1507c-p3_2ss16TG18AG	ATTCCAAACATCATCGAGCAC	MSTRG.12038.1	-	-	-	[S]Function unknown	-	4	1606-1626	Y	42.1466	1617	1	1	4	0.999946	.\4_T_Plot\PF\MSTRG.12038.1--1617--gma-MIR1507c-p3_2ss16TG18AG_degradome.jpg
gma-MIR1507c-p3_2ss16TG18AG	ATTCCAAACATCATCGAGCAC	FvH4_6g01210.1	PREDICTED: putative disease resistance protein RGA4 [Fragaria vesca subsp. vesca]	GO:0005515(protein binding);GO:0005524(ATP binding);GO:0005576(extracellular region);GO:0006952(defense response);GO:0043531(ADP binding)	ko03040(Spliceosome)	[S]Function unknown	FvH4_6g01210	4	940-960	Y	126.44	951	3	3	2	0.999978	.\4_T_Plot\PF\FvH4_6g01210.1--951--gma-MIR1507c-p3_2ss16TG18AG_degradome.jpg
gma-MIR1507c-p3_2ss16TG18AG	ATTCCAAACATCATCGAGCAC	FvH4_6g51590.1	PREDICTED: putative disease resistance protein RGA3 [Fragaria vesca subsp. vesca]	GO:0000166(nucleotide binding);GO:0005515(protein binding);GO:0005524(ATP binding);GO:0005886(plasma membrane);GO:0006952(defense response);GO:0009626(plant-type hypersensitive response);GO:0012505(endomembrane system);GO:0043531(ADP binding)	ko04626(Plant-pathogen interaction)	[S]Function unknown	FvH4_6g51590	2.5	916-936	Y	8.42932	927	1	0.2	4	0.981928	.\4_T_Plot\PF\FvH4_6g51590.1--927--gma-MIR1507c-p3_2ss16TG18AG_degradome.jpg
gma-MIR1507c-p3_2ss16TG18AG	ATTCCAAACATCATCGAGCAC	FvH4_6g51570.1	PREDICTED: disease resistance protein RGA2-like [Fragaria vesca subsp. vesca]	GO:0005515(protein binding);GO:0005524(ATP binding);GO:0005576(extracellular region);GO:0006952(defense response);GO:0043531(ADP binding)	ko03040(Spliceosome)	[S]Function unknown	FvH4_6g51570	2.5	939-959	Y	8.42932	950	1	0.2	4	0.981928	.\4_T_Plot\PF\FvH4_6g51570.1--950--gma-MIR1507c-p3_2ss16TG18AG_degradome.jpg
gma-MIR1507c-p3_2ss16TG18AG	ATTCCAAACATCATCGAGCAC	FvH4_6g51550.1	PREDICTED: disease resistance protein RGA2-like [Fragaria vesca subsp. vesca]	GO:0005515(protein binding);GO:0005524(ATP binding);GO:0005576(extracellular region);GO:0006952(defense response);GO:0043531(ADP binding)	ko03040(Spliceosome)	[S]Function unknown	FvH4_6g51550	2.5	884-904	Y	8.42932	895	1	0.2	4	0.981928	.\4_T_Plot\PF\FvH4_6g51550.1--895--gma-MIR1507c-p3_2ss16TG18AG_degradome.jpg
gma-MIR1507c-p3_2ss16TG18AG	ATTCCAAACATCATCGAGCAC	FvH4_6g51610.1	PREDICTED: disease resistance protein RGA2-like [Fragaria vesca subsp. vesca]	GO:0005515(protein binding);GO:0005524(ATP binding);GO:0005576(extracellular region);GO:0006952(defense response);GO:0043531(ADP binding)	ko03040(Spliceosome)	[S]Function unknown	FvH4_6g51610	2.5	991-1011	Y	8.42932	1002	1	0.2	4	0.981928	.\4_T_Plot\PF\FvH4_6g51610.1--1002--gma-MIR1507c-p3_2ss16TG18AG_degradome.jpg
gma-MIR1507c-p3_2ss16TG18AG	ATTCCAAACATCATCGAGCAC	MSTRG.13503.1	-	-	-	[K]Transcription	-	4	391-410	Y	84.2932	402	2	2	3	0.690189	.\4_T_Plot\PF\MSTRG.13503.1--402--gma-MIR1507c-p3_2ss16TG18AG_degradome.jpg
gma-MIR1507c-p3_2ss17TG19AG	CATTCCAAACATCATCGAGCA	FvH4_6g39470.1	PREDICTED: choline-phosphate cytidylyltransferase 2 [Fragaria vesca subsp. vesca]	GO:0004105(choline-phosphate cytidylyltransferase activity);GO:0005737(cytoplasm);GO:0006656(phosphatidylcholine biosynthetic process);GO:0009058(biosynthetic process)	ko00564(Glycerophospholipid metabolism)	[I]Lipid transport and metabolism ;[M]Cell wall/membrane/envelope biogenesis	FvH4_6g39470	4	397-417	Y	63.2199	408	3	1.5	3	0.59049	.\4_T_Plot\PF\FvH4_6g39470.1--408--gma-MIR1507c-p3_2ss17TG19AG_degradome.jpg
gma-MIR1507c-p3_2ss17TG19AG	CATTCCAAACATCATCGAGCA	MSTRG.13962.1	-	-	-	[I]Lipid transport and metabolism ;[M]Cell wall/membrane/envelope biogenesis	FvH4_6g39470	4	441-461	Y	63.2199	452	3	1.5	3	0.59049	.\4_T_Plot\PF\MSTRG.13962.1--452--gma-MIR1507c-p3_2ss17TG19AG_degradome.jpg
gma-MIR1507c-p3_2ss17TG19AG	CATTCCAAACATCATCGAGCA	MSTRG.13503.1	-	-	-	[K]Transcription	-	4	392-411	Y	42.1466	403	1	1	4	0.999442	.\4_T_Plot\PF\MSTRG.13503.1--403--gma-MIR1507c-p3_2ss17TG19AG_degradome.jpg
gma-MIR1507c-p3_2ss18TG20AG	TCATTCCAAACATCATCGAGC	MSTRG.14512.2	-	-	-	[S]Function unknown	FvH4_6g47050	0	836-856	Y	10.5366	847	1	0.25	4	0.981928	.\4_T_Plot\PF\MSTRG.14512.2--847--gma-MIR1507c-p3_2ss18TG20AG_degradome.jpg
gma-MIR1507c-p3_2ss18TG20AG	TCATTCCAAACATCATCGAGC	FvH4_6g48890.1	PREDICTED: putative disease resistance protein RGA3 [Fragaria vesca subsp. vesca]	GO:0005515(protein binding);GO:0005524(ATP binding);GO:0005576(extracellular region);GO:0006952(defense response);GO:0043531(ADP binding)	ko03040(Spliceosome)	[S]Function unknown	FvH4_6g48890	0	1004-1024	Y	10.5366	1015	1	0.25	4	0.981928	.\4_T_Plot\PF\FvH4_6g48890.1--1015--gma-MIR1507c-p3_2ss18TG20AG_degradome.jpg
gma-MIR1507c-p3_2ss18TG20AG	TCATTCCAAACATCATCGAGC	FvH4_6g48310.1	PREDICTED: putative disease resistance protein RGA3 isoform X2 [Fragaria vesca subsp. vesca]	GO:0005515(protein binding);GO:0005524(ATP binding);GO:0005576(extracellular region);GO:0006952(defense response);GO:0043531(ADP binding)	ko03040(Spliceosome)	[S]Function unknown	FvH4_6g48310	0	842-862	Y	10.5366	853	1	0.25	4	0.981928	.\4_T_Plot\PF\FvH4_6g48310.1--853--gma-MIR1507c-p3_2ss18TG20AG_degradome.jpg
gma-MIR1507c-p3_2ss18TG20AG	TCATTCCAAACATCATCGAGC	FvH4_6g47050.1	PREDICTED: putative disease resistance protein RGA3 [Fragaria vesca subsp. vesca]	GO:0005515(protein binding);GO:0005524(ATP binding);GO:0005576(extracellular region);GO:0006952(defense response);GO:0043531(ADP binding)	ko03040(Spliceosome)	[S]Function unknown	FvH4_6g47050	0	963-983	Y	10.5366	974	1	0.25	4	0.981928	.\4_T_Plot\PF\FvH4_6g47050.1--974--gma-MIR1507c-p3_2ss18TG20AG_degradome.jpg
gma-miR164a_R+3	TGGAGAAGCAGGGCACGTGCACCA	FvH4_3g19410.1	PREDICTED: protein CUP-SHAPED COTYLEDON 1-like [Fragaria vesca subsp. vesca]	GO:0003677(DNA binding);GO:0003700(transcription factor activity, sequence-specific DNA binding);GO:0005634(nucleus);GO:0006351(transcription, DNA-templated);GO:0006355(regulation of transcription, DNA-templated);GO:0007275(multicellular organism development);GO:0010072(primary shoot apical meristem specification);GO:0010160(formation of organ boundary);GO:0010223(secondary shoot formation);GO:00…	ko03018(RNA degradation)	[S]Function unknown	FvH4_3g19410	4	819-842	Y	42.1466	833	1	1	4	0.373889	.\4_T_Plot\PF\FvH4_3g19410.1--833--gma-miR164a_R+3_degradome.jpg
gma-miR169c_R+1_1ss14CA	AAGCCAAGGATGAATTGCCGAA	MSTRG.559.2	-	-	-	[K]Transcription	FvH4_1g08160	0.5	1284-1305	Y	463.612	1296	22	11	0	0.0104334	.\4_T_Plot\PF\MSTRG.559.2--1296--gma-miR169c_R+1_1ss14CA_degradome.jpg
gma-miR169c_R+1_1ss14CA	AAGCCAAGGATGAATTGCCGAA	FvH4_1g08160.1	PREDICTED: nuclear transcription factor Y subunit A-3-like isoform X1 [Fragaria vesca subsp. vesca]	GO:0003677(DNA binding);GO:0003700(transcription factor activity, sequence-specific DNA binding);GO:0005634(nucleus);GO:0006351(transcription, DNA-templated);GO:0006355(regulation of transcription, DNA-templated);GO:0016602(CCAAT-binding factor complex)	ko00970(Aminoacyl-tRNA biosynthesis)	[K]Transcription	FvH4_1g08160	0.5	2372-2393	Y	463.612	2384	22	11	0	0.0104334	.\4_T_Plot\PF\FvH4_1g08160.1--2384--gma-miR169c_R+1_1ss14CA_degradome.jpg
gma-miR169c_R+1_1ss14CA	AAGCCAAGGATGAATTGCCGAA	MSTRG.6098.1	-	-	-	[K]Transcription	FvH4_3g28780	4	1289-1310	Y	8766.49	1301	208	208	0	0.00783531	.\4_T_Plot\PF\MSTRG.6098.1--1301--gma-miR169c_R+1_1ss14CA_degradome.jpg
gma-miR169c_R+1_1ss14CA	AAGCCAAGGATGAATTGCCGAA	FvH4_7g01120.1	PREDICTED: nuclear transcription factor Y subunit A-4-like isoform X1 [Fragaria vesca subsp. vesca]	GO:0003677(DNA binding);GO:0003700(transcription factor activity, sequence-specific DNA binding);GO:0005634(nucleus);GO:0006351(transcription, DNA-templated);GO:0006355(regulation of transcription, DNA-templated);GO:0009555(pollen development);GO:0009793(embryo development ending in seed dormancy);GO:0010262(somatic embryogenesis);GO:0016602(CCAAT-binding factor complex);GO:0045892(negative regul…	ko00970(Aminoacyl-tRNA biosynthesis)	[K]Transcription	FvH4_7g01120	3	1094-1116	Y	8724.34	1107	207	207	0	0.00336554	.\4_T_Plot\PF\FvH4_7g01120.1--1107--gma-miR169c_R+1_1ss14CA_degradome.jpg
gma-MIR171f-p3	TGATTGAGCCGTGCCAATATC	FvH4_7g11120.1	-	-	-	-	-	1	1194-1214	Y	3540.31	1205	84	84	0	0.00969179	.\4_T_Plot\PF\FvH4_7g11120.1--1205--gma-MIR171f-p3_degradome.jpg
gma-MIR171f-p3	TGATTGAGCCGTGCCAATATC	FvH4_5g00020.1	PREDICTED: scarecrow-like protein 6 [Fragaria vesca subsp. vesca]	GO:0003700(transcription factor activity, sequence-specific DNA binding);GO:0005634(nucleus);GO:0006355(regulation of transcription, DNA-templated);GO:0030154(cell differentiation);GO:0043565(sequence-specific DNA binding)	ko04075(Plant hormone signal transduction)	[S]Function unknown	FvH4_5g00020	1	1308-1328	Y	13276.2	1319	315	315	0	0.00969179	.\4_T_Plot\PF\FvH4_5g00020.1--1319--gma-MIR171f-p3_degradome.jpg
gma-MIR171f-p5_1ss8AC	TATTGGTCCGGTTCAATCAGA	MSTRG.4161.1	-	-	-	-	FvH4_2g37900	4	744-764	Y	42.1466	755	1	1	4	0.373889	.\4_T_Plot\PF\MSTRG.4161.1--755--gma-MIR171f-p5_1ss8AC_degradome.jpg
gma-miR171n_R-1_1ss18CT	TTGAGCCGCGTCAATATTTT	FvH4_7g11120.1	-	-	-	-	-	2.5	1192-1211	Y	2486.65	1202	59	59	2	0.518207	.\4_T_Plot\PF\FvH4_7g11120.1--1202--gma-miR171n_R-1_1ss18CT_degradome.jpg
gma-miR171n_R-1_1ss18CT	TTGAGCCGCGTCAATATTTT	FvH4_5g00020.1	PREDICTED: scarecrow-like protein 6 [Fragaria vesca subsp. vesca]	GO:0003700(transcription factor activity, sequence-specific DNA binding);GO:0005634(nucleus);GO:0006355(regulation of transcription, DNA-templated);GO:0030154(cell differentiation);GO:0043565(sequence-specific DNA binding)	ko04075(Plant hormone signal transduction)	[S]Function unknown	FvH4_5g00020	3	1306-1325	Y	8176.44	1316	194	194	2	0.481708	.\4_T_Plot\PF\FvH4_5g00020.1--1316--gma-miR171n_R-1_1ss18CT_degradome.jpg
gma-miR2109-5p_R+2_1ss5AT	TGCGTGTGTCTTCGCCTCTGAA	FvH4_1g04740.1	PREDICTED: TMV resistance protein N-like isoform X1 [Fragaria vesca subsp. vesca]	GO:0005515(protein binding)	ko04626(Plant-pathogen interaction)	[S]Function unknown	FvH4_1g04740	2.5	530-551	Y	10.5366	542	1	0.25	4	0.998755	.\4_T_Plot\PF\FvH4_1g04740.1--542--gma-miR2109-5p_R+2_1ss5AT_degradome.jpg
gma-miR2109-5p_R+2_1ss5AT	TGCGTGTGTCTTCGCCTCTGAA	MSTRG.2279.4	-	-	-	[I]Lipid transport and metabolism	FvH4_2g07450	2.5	3037-3058	Y	441.937	3049	68	10.4857	2	0.999326	.\4_T_Plot\PF\MSTRG.2279.4--3049--gma-miR2109-5p_R+2_1ss5AT_degradome.jpg
gma-miR2109-5p_R+2_1ss5AT	TGCGTGTGTCTTCGCCTCTGAA	FvH4_2g07450.1	PREDICTED: long chain acyl-CoA synthetase 2 [Fragaria vesca subsp. vesca]	GO:0004467(long-chain fatty acid-CoA ligase activity);GO:0005524(ATP binding);GO:0005634(nucleus);GO:0005783(endoplasmic reticulum);GO:0006631(fatty acid metabolic process);GO:0006633(fatty acid biosynthetic process);GO:0009506(plasmodesma);GO:0010025(wax biosynthetic process);GO:0010143(cutin biosynthetic process);GO:0010311(lateral root formation);GO:0031957(very long-chain fatty acid-CoA ligas…	ko01212(Fatty acid metabolism);ko00061(Fatty acid biosynthesis);ko00071(Fatty acid degradation);ko04146(Peroxisome)	[I]Lipid transport and metabolism	FvH4_2g07450	2.5	2944-2965	Y	441.937	2956	68	10.4857	2	0.999326	.\4_T_Plot\PF\FvH4_2g07450.1--2956--gma-miR2109-5p_R+2_1ss5AT_degradome.jpg
gma-miR2109-5p_R+2_1ss5AT	TGCGTGTGTCTTCGCCTCTGAA	MSTRG.2279.3	-	-	-	[I]Lipid transport and metabolism	FvH4_2g07450	2.5	3041-3062	Y	441.937	3053	68	10.4857	2	0.999326	.\4_T_Plot\PF\MSTRG.2279.3--3053--gma-miR2109-5p_R+2_1ss5AT_degradome.jpg
gma-miR2109-5p_R+2_1ss5AT	TGCGTGTGTCTTCGCCTCTGAA	MSTRG.2279.2	-	-	-	[I]Lipid transport and metabolism	FvH4_2g07450	2.5	2985-3006	Y	441.937	2997	68	10.4857	2	0.999326	.\4_T_Plot\PF\MSTRG.2279.2--2997--gma-miR2109-5p_R+2_1ss5AT_degradome.jpg
gma-miR2109-5p_R+2_1ss5AT	TGCGTGTGTCTTCGCCTCTGAA	FvH4_3g09290.1	PREDICTED: TMV resistance protein N-like [Fragaria vesca subsp. vesca]	GO:0005515(protein binding)	ko03040(Spliceosome);ko04141(Protein processing in endoplasmic reticulum);ko04144(Endocytosis)	[S]Function unknown	FvH4_3g09290	2.5	251-272	Y	1074.14	263	83	25.4857	2	0.999326	.\4_T_Plot\PF\FvH4_3g09290.1--263--gma-miR2109-5p_R+2_1ss5AT_degradome.jpg
gma-miR2109-5p_R+2_1ss5AT	TGCGTGTGTCTTCGCCTCTGAA	FvH4_3g10020.1	PREDICTED: TMV resistance protein N-like [Fragaria vesca subsp. vesca]	GO:0005515(protein binding)	ko03040(Spliceosome);ko04141(Protein processing in endoplasmic reticulum);ko04144(Endocytosis)	[S]Function unknown	FvH4_3g10020	3	291-312	Y	955.322	303	68	22.6667	0	0.0396472	.\4_T_Plot\PF\FvH4_3g10020.1--303--gma-miR2109-5p_R+2_1ss5AT_degradome.jpg
gma-miR2109-5p_R+2_1ss5AT	TGCGTGTGTCTTCGCCTCTGAA	FvH4_3g45380.1	PREDICTED: TMV resistance protein N-like [Fragaria vesca subsp. vesca]	GO:0005737(cytoplasm);GO:0006952(defense response);GO:0007165(signal transduction);GO:0016021(integral component of membrane);GO:0043531(ADP binding)	ko03040(Spliceosome);ko04141(Protein processing in endoplasmic reticulum);ko04144(Endocytosis)	[S]Function unknown	FvH4_3g45380	0.5	625-646	Y	1011.52	637	24	24	2	0.640246	.\4_T_Plot\PF\FvH4_3g45380.1--637--gma-miR2109-5p_R+2_1ss5AT_degradome.jpg
gma-miR2109-5p_R+2_1ss5AT	TGCGTGTGTCTTCGCCTCTGAA	FvH4_4g13410.1	PREDICTED: TMV resistance protein N-like [Fragaria vesca subsp. vesca]	GO:0005515(protein binding)	ko03030(DNA replication);ko03420(Nucleotide excision repair);ko03430(Mismatch repair);ko03440(Homologous recombination)	[O]Posttranslational modification, protein turnover, chaperones	FvH4_4g13410	3	241-262	Y	955.322	253	68	22.6667	0	0.0396472	.\4_T_Plot\PF\FvH4_4g13410.1--253--gma-miR2109-5p_R+2_1ss5AT_degradome.jpg
gma-miR2109-5p_R+2_1ss5AT	TGCGTGTGTCTTCGCCTCTGAA	FvH4_3g35860.1	PREDICTED: TMV resistance protein N-like [Fragaria vesca subsp. vesca]	GO:0005515(protein binding)	ko00564(Glycerophospholipid metabolism);ko00565(Ether lipid metabolism);ko04144(Endocytosis)	[S]Function unknown	FvH4_3g35860	3	91-112	Y	84.2932	103	2	2	0	0.0396472	.\4_T_Plot\PF\FvH4_3g35860.1--103--gma-miR2109-5p_R+2_1ss5AT_degradome.jpg
gma-miR2109-5p_R+2_1ss5AT	TGCGTGTGTCTTCGCCTCTGAA	FvH4_3g43950.1	PREDICTED: probable disease resistance protein At4g27220 isoform X1 [Fragaria vesca subsp. vesca]	GO:0005524(ATP binding);GO:0005739(mitochondrion);GO:0006952(defense response);GO:0043531(ADP binding)	ko00564(Glycerophospholipid metabolism);ko00565(Ether lipid metabolism);ko04144(Endocytosis)	[S]Function unknown	FvH4_3g43950	3.5	6548-6569	Y	147.513	6560	4	3.5	2	0.998381	.\4_T_Plot\PF\FvH4_3g43950.1--6560--gma-miR2109-5p_R+2_1ss5AT_degradome.jpg
gma-miR2109-5p_R+2_1ss5AT	TGCGTGTGTCTTCGCCTCTGAA	FvH4_3g43890.1	PREDICTED: probable disease resistance protein At4g27220 [Fragaria vesca subsp. vesca]	GO:0008728(GTP diphosphokinase activity);GO:0008893(guanosine-3',5'-bis(diphosphate) 3'-diphosphatase activity);GO:0009507(chloroplast);GO:0015969(guanosine tetraphosphate metabolic process);GO:0042594(response to starvation)	ko04626(Plant-pathogen interaction)	[S]Function unknown	FvH4_3g43890	3.5	4638-4659	Y	21.0733	4650	1	0.5	4	0.997223	.\4_T_Plot\PF\FvH4_3g43890.1--4650--gma-miR2109-5p_R+2_1ss5AT_degradome.jpg
gma-miR2109-5p_R+2_1ss5AT	TGCGTGTGTCTTCGCCTCTGAA	FvH4_5g32990.1	PREDICTED: TMV resistance protein N-like [Fragaria vesca subsp. vesca]	GO:0005737(cytoplasm);GO:0006952(defense response);GO:0007165(signal transduction);GO:0016021(integral component of membrane);GO:0043531(ADP binding)	ko03040(Spliceosome);ko04141(Protein processing in endoplasmic reticulum);ko04144(Endocytosis)	[S]Function unknown	FvH4_5g32990	1	82-103	Y	210.733	94	5	5	2	0.612993	.\4_T_Plot\PF\FvH4_5g32990.1--94--gma-miR2109-5p_R+2_1ss5AT_degradome.jpg
gma-miR2109-5p_R+2_1ss5AT	TGCGTGTGTCTTCGCCTCTGAA	MSTRG.11370.1	-	-	-	[S]Function unknown	FvH4_5g34210	2	74-95	Y	421.466	86	20	10	0	0.0203911	.\4_T_Plot\PF\MSTRG.11370.1--86--gma-miR2109-5p_R+2_1ss5AT_degradome.jpg
gma-miR2109-5p_R+2_1ss5AT	TGCGTGTGTCTTCGCCTCTGAA	FvH4_5g34210.1	PREDICTED: TMV resistance protein N-like [Fragaria vesca subsp. vesca]	GO:0005737(cytoplasm);GO:0006952(defense response);GO:0007165(signal transduction);GO:0016021(integral component of membrane);GO:0043531(ADP binding)	ko03040(Spliceosome);ko04141(Protein processing in endoplasmic reticulum);ko04144(Endocytosis)	[S]Function unknown	FvH4_5g34210	2	64-85	Y	421.466	76	20	10	0	0.0203911	.\4_T_Plot\PF\FvH4_5g34210.1--76--gma-miR2109-5p_R+2_1ss5AT_degradome.jpg
gma-miR2109-5p_R+2_1ss5AT	TGCGTGTGTCTTCGCCTCTGAA	FvH4_6g04360.1	PREDICTED: TMV resistance protein N-like [Fragaria vesca subsp. vesca]	GO:0005515(protein binding)	ko03013(RNA transport)	[S]Function unknown	FvH4_6g04360	2.5	88-109	Y	632.199	100	15	15	0	0.0367651	.\4_T_Plot\PF\FvH4_6g04360.1--100--gma-miR2109-5p_R+2_1ss5AT_degradome.jpg
gma-miR2109-5p_R+2_1ss5AT	TGCGTGTGTCTTCGCCTCTGAA	FvH4_5g34230.1	PREDICTED: TMV resistance protein N-like [Fragaria vesca subsp. vesca]	GO:0005737(cytoplasm);GO:0006952(defense response);GO:0007165(signal transduction);GO:0016021(integral component of membrane);GO:0043531(ADP binding)	ko04141(Protein processing in endoplasmic reticulum)	[S]Function unknown	FvH4_5g34230	2.5	70-91	Y	126.44	82	3	3	0	0.0367651	.\4_T_Plot\PF\FvH4_5g34230.1--82--gma-miR2109-5p_R+2_1ss5AT_degradome.jpg
gma-miR2109-5p_R+2_1ss5AT	TGCGTGTGTCTTCGCCTCTGAA	MSTRG.11614.1	-	-	-	[S]Function unknown	FvH4_5g38560	3.5	168-189	Y	505.759	180	60	12	0	0.0324256	.\4_T_Plot\PF\MSTRG.11614.1--180--gma-miR2109-5p_R+2_1ss5AT_degradome.jpg
gma-miR2109-5p_R+2_1ss5AT	TGCGTGTGTCTTCGCCTCTGAA	MSTRG.11611.4	-	-	-	[S]Function unknown	FvH4_5g38560	3.5	335-356	Y	516.296	347	61	12.25	0	0.0324256	.\4_T_Plot\PF\MSTRG.11611.4--347--gma-miR2109-5p_R+2_1ss5AT_degradome.jpg
gma-miR2109-5p_R+2_1ss5AT	TGCGTGTGTCTTCGCCTCTGAA	FvH4_5g38560.1	PREDICTED: uncharacterized protein LOC101295301 [Fragaria vesca subsp. vesca]	GO:0005515(protein binding)	ko03040(Spliceosome);ko04141(Protein processing in endoplasmic reticulum);ko04144(Endocytosis)	[S]Function unknown	FvH4_5g38560	3.5	325-346	Y	516.296	337	61	12.25	0	0.0324256	.\4_T_Plot\PF\FvH4_5g38560.1--337--gma-miR2109-5p_R+2_1ss5AT_degradome.jpg
gma-miR2109-5p_R+2_1ss5AT	TGCGTGTGTCTTCGCCTCTGAA	MSTRG.11611.5	-	-	-	[S]Function unknown	FvH4_5g38680	3.5	335-356	Y	516.296	347	61	12.25	2	0.998381	.\4_T_Plot\PF\MSTRG.11611.5--347--gma-miR2109-5p_R+2_1ss5AT_degradome.jpg
gma-miR2109-5p_R+2_1ss5AT	TGCGTGTGTCTTCGCCTCTGAA	FvH4_5g38680.1	PREDICTED: TMV resistance protein N-like isoform X2 [Fragaria vesca subsp. vesca]	GO:0005515(protein binding)	ko03040(Spliceosome);ko04141(Protein processing in endoplasmic reticulum);ko04144(Endocytosis)	[S]Function unknown	FvH4_5g38680	3.5	490-511	Y	516.296	502	61	12.25	2	0.998381	.\4_T_Plot\PF\FvH4_5g38680.1--502--gma-miR2109-5p_R+2_1ss5AT_degradome.jpg
gma-miR2109-5p_R+2_1ss5AT	TGCGTGTGTCTTCGCCTCTGAA	FvH4_7g32460.1	PREDICTED: TMV resistance protein N-like [Fragaria vesca subsp. vesca]	GO:0005515(protein binding)	ko03040(Spliceosome);ko04141(Protein processing in endoplasmic reticulum);ko04144(Endocytosis)	[S]Function unknown	FvH4_7g32460	4	73-94	Y	10.5366	85	1	0.25	4	0.999109	.\4_T_Plot\PF\FvH4_7g32460.1--85--gma-miR2109-5p_R+2_1ss5AT_degradome.jpg
gma-miR2109-5p_R+2_1ss5AT	TGCGTGTGTCTTCGCCTCTGAA	FvH4_7g32760.1	PREDICTED: TMV resistance protein N-like [Fragaria vesca subsp. vesca]	GO:0005515(protein binding)	ko03040(Spliceosome);ko04141(Protein processing in endoplasmic reticulum);ko04144(Endocytosis)	[S]Function unknown	FvH4_7g32760	4	193-214	Y	10.5366	205	1	0.25	4	0.999109	.\4_T_Plot\PF\FvH4_7g32760.1--205--gma-miR2109-5p_R+2_1ss5AT_degradome.jpg
gma-miR2109-5p_R+2_1ss5AT	TGCGTGTGTCTTCGCCTCTGAA	FvH4_7g32740.1	PREDICTED: TMV resistance protein N-like [Fragaria vesca subsp. vesca]	GO:0005515(protein binding)	ko03040(Spliceosome);ko04141(Protein processing in endoplasmic reticulum);ko04144(Endocytosis)	[S]Function unknown	FvH4_7g32740	4	204-225	Y	10.5366	216	1	0.25	4	0.999109	.\4_T_Plot\PF\FvH4_7g32740.1--216--gma-miR2109-5p_R+2_1ss5AT_degradome.jpg
gma-miR2109-5p_R+2_1ss5AT	TGCGTGTGTCTTCGCCTCTGAA	FvH4_7g32470.1	PREDICTED: TMV resistance protein N-like [Fragaria vesca subsp. vesca]	GO:0005515(protein binding)	ko03040(Spliceosome);ko04141(Protein processing in endoplasmic reticulum);ko04144(Endocytosis)	[S]Function unknown	FvH4_7g32470	4	361-382	Y	10.5366	373	1	0.25	4	0.999109	.\4_T_Plot\PF\FvH4_7g32470.1--373--gma-miR2109-5p_R+2_1ss5AT_degradome.jpg
gma-miR2109-5p_R+2_1ss5AT	TGCGTGTGTCTTCGCCTCTGAA	MSTRG.14631.1	-	-	-	[S]Function unknown	FvH4_6g49480	3	118-139	Y	252.879	130	6	6	0	0.0396472	.\4_T_Plot\PF\MSTRG.14631.1--130--gma-miR2109-5p_R+2_1ss5AT_degradome.jpg
gma-miR393a_R+4	TCCAAAGGGATCGCATTGATCCCCA	FvH4_2g24840.1	PREDICTED: protein TRANSPORT INHIBITOR RESPONSE 1-like [Fragaria vesca subsp. vesca]	GO:0000822(inositol hexakisphosphate binding);GO:0009734(auxin-activated signaling pathway)	ko04075(Plant hormone signal transduction)	[S]Function unknown	FvH4_2g24840	2	1785-1808	Y	37847.6	1799	898	898	0	0.00411189	.\4_T_Plot\PF\FvH4_2g24840.1--1799--gma-miR393a_R+4_degradome.jpg
gma-miR393a_R+4	TCCAAAGGGATCGCATTGATCCCCA	FvH4_6g54140.1	PREDICTED: protein AUXIN SIGNALING F-BOX 2 [Fragaria vesca subsp. vesca]	GO:0000822(inositol hexakisphosphate binding);GO:0009734(auxin-activated signaling pathway)	ko04075(Plant hormone signal transduction)	[S]Function unknown	FvH4_6g54140	4	2257-2281	Y	141360	2272	3354	3354	0	0.00261862	.\4_T_Plot\PF\FvH4_6g54140.1--2272--gma-miR393a_R+4_degradome.jpg
gma-MIR393e-p3_3ss15CG17TC19GT	TTGTCTTTCTCTTCGCCTTTC	MSTRG.1648.2	-	-	-	[I]Lipid transport and metabolism	FvH4_1g26810	4	700-720	Y	14.0489	711	1	0.333333	4	1	.\4_T_Plot\PF\MSTRG.1648.2--711--gma-MIR393e-p3_3ss15CG17TC19GT_degradome.jpg
gma-MIR393e-p3_3ss15CG17TC19GT	TTGTCTTTCTCTTCGCCTTTC	MSTRG.1648.1	-	-	-	[I]Lipid transport and metabolism	FvH4_1g26810	4	684-704	Y	14.0489	695	1	0.333333	4	1	.\4_T_Plot\PF\MSTRG.1648.1--695--gma-MIR393e-p3_3ss15CG17TC19GT_degradome.jpg
gma-MIR393e-p3_3ss15CG17TC19GT	TTGTCTTTCTCTTCGCCTTTC	FvH4_1g26810.1	PREDICTED: long chain acyl-CoA synthetase 1-like [Fragaria vesca subsp. vesca]	GO:0004467(long-chain fatty acid-CoA ligase activity);GO:0005524(ATP binding);GO:0005634(nucleus);GO:0005783(endoplasmic reticulum);GO:0006631(fatty acid metabolic process);GO:0006633(fatty acid biosynthetic process);GO:0010025(wax biosynthetic process);GO:0010143(cutin biosynthetic process);GO:0031957(very long-chain fatty acid-CoA ligase activity)	ko01212(Fatty acid metabolism);ko00061(Fatty acid biosynthesis);ko00071(Fatty acid degradation);ko04146(Peroxisome)	[I]Lipid transport and metabolism	FvH4_1g26810	4	525-545	Y	14.0489	536	1	0.333333	4	1	.\4_T_Plot\PF\FvH4_1g26810.1--536--gma-MIR393e-p3_3ss15CG17TC19GT_degradome.jpg
gma-MIR393e-p3_3ss15CG17TC19GT	TTGTCTTTCTCTTCGCCTTTC	FvH4_1g01050.1	PREDICTED: reticulon-like protein B21 [Fragaria vesca subsp. vesca]	GO:0012505(endomembrane system)	-	[S]Function unknown	FvH4_1g01050	4	225-244	Y	63.2199	235	3	1.5	2	1	.\4_T_Plot\PF\FvH4_1g01050.1--235--gma-MIR393e-p3_3ss15CG17TC19GT_degradome.jpg
gma-MIR393e-p3_3ss15CG17TC19GT	TTGTCTTTCTCTTCGCCTTTC	MSTRG.77.1	-	-	-	[S]Function unknown	FvH4_1g01050	4	451-470	Y	63.2199	461	3	1.5	2	1	.\4_T_Plot\PF\MSTRG.77.1--461--gma-MIR393e-p3_3ss15CG17TC19GT_degradome.jpg
gma-MIR393e-p3_3ss15CG17TC19GT	TTGTCTTTCTCTTCGCCTTTC	MSTRG.2406.2	-	-	-	[S]Function unknown	FvH4_2g09910	4	69-89	Y	21.0733	80	1	0.5	4	1	.\4_T_Plot\PF\MSTRG.2406.2--80--gma-MIR393e-p3_3ss15CG17TC19GT_degradome.jpg
gma-MIR393e-p3_3ss15CG17TC19GT	TTGTCTTTCTCTTCGCCTTTC	FvH4_2g09910.1	PREDICTED: WD repeat-containing protein 13 [Fragaria vesca subsp. vesca]	GO:0000166(nucleotide binding);GO:0005737(cytoplasm);GO:0008150(biological_process)	-	[S]Function unknown	FvH4_2g09910	4	84-104	Y	21.0733	95	1	0.5	4	1	.\4_T_Plot\PF\FvH4_2g09910.1--95--gma-MIR393e-p3_3ss15CG17TC19GT_degradome.jpg
gma-MIR393e-p3_3ss15CG17TC19GT	TTGTCTTTCTCTTCGCCTTTC	FvH4_7g12750.1	PREDICTED: probable pre-mRNA-splicing factor ATP-dependent RNA helicase [Fragaria vesca subsp. vesca]	GO:0000398(mRNA splicing, via spliceosome);GO:0004004(ATP-dependent RNA helicase activity);GO:0005681(spliceosomal complex);GO:0005737(cytoplasm);GO:0044822(poly(A) RNA binding)	ko03040(Spliceosome)	[J]Translation, ribosomal structure and biogenesis ;[L]Replication, recombination and repair	FvH4_7g12750	4	723-743	Y	42.1466	734	1	1	4	1	.\4_T_Plot\PF\FvH4_7g12750.1--734--gma-MIR393e-p3_3ss15CG17TC19GT_degradome.jpg
gma-MIR393e-p3_3ss15CG17TC19GT	TTGTCTTTCTCTTCGCCTTTC	MSTRG.16910.3	-	-	-	[S]Function unknown	FvH4_7g31370	4	1717-1736	Y	18.0628	1728	3	0.428571	2	1	.\4_T_Plot\PF\MSTRG.16910.3--1728--gma-MIR393e-p3_3ss15CG17TC19GT_degradome.jpg
gma-MIR393e-p3_3ss15CG17TC19GT	TTGTCTTTCTCTTCGCCTTTC	MSTRG.16910.4	-	-	-	[S]Function unknown	FvH4_7g31370	4	1695-1714	Y	18.0628	1706	3	0.428571	2	1	.\4_T_Plot\PF\MSTRG.16910.4--1706--gma-MIR393e-p3_3ss15CG17TC19GT_degradome.jpg
gma-MIR393e-p3_3ss15CG17TC19GT	TTGTCTTTCTCTTCGCCTTTC	MSTRG.16910.1	-	-	-	[S]Function unknown	FvH4_7g31370	4	1649-1668	Y	18.0628	1660	3	0.428571	2	1	.\4_T_Plot\PF\MSTRG.16910.1--1660--gma-MIR393e-p3_3ss15CG17TC19GT_degradome.jpg
gma-MIR393e-p3_3ss15CG17TC19GT	TTGTCTTTCTCTTCGCCTTTC	MSTRG.16910.2	-	-	-	[S]Function unknown	FvH4_7g31370	4	1604-1623	Y	18.0628	1615	3	0.428571	2	1	.\4_T_Plot\PF\MSTRG.16910.2--1615--gma-MIR393e-p3_3ss15CG17TC19GT_degradome.jpg
gma-MIR393e-p3_3ss15CG17TC19GT	TTGTCTTTCTCTTCGCCTTTC	MSTRG.16910.6	-	-	-	[S]Function unknown	FvH4_7g31370	4	1587-1606	Y	18.0628	1598	3	0.428571	2	1	.\4_T_Plot\PF\MSTRG.16910.6--1598--gma-MIR393e-p3_3ss15CG17TC19GT_degradome.jpg
gma-MIR393e-p3_3ss15CG17TC19GT	TTGTCTTTCTCTTCGCCTTTC	FvH4_7g31370.1	PREDICTED: golgin subfamily A member 6-like protein 22 [Fragaria vesca subsp. vesca]	GO:0004526(ribonuclease P activity);GO:0005655(nucleolar ribonuclease P complex);GO:0090502(RNA phosphodiester bond hydrolysis, endonucleolytic)	-	[S]Function unknown	FvH4_7g31370	4	1472-1491	Y	18.0628	1483	3	0.428571	2	1	.\4_T_Plot\PF\FvH4_7g31370.1--1483--gma-MIR393e-p3_3ss15CG17TC19GT_degradome.jpg
gma-MIR393e-p3_3ss15CG17TC19GT	TTGTCTTTCTCTTCGCCTTTC	MSTRG.16910.7	-	-	-	[S]Function unknown	FvH4_7g31370	4	1544-1563	Y	18.0628	1555	3	0.428571	2	1	.\4_T_Plot\PF\MSTRG.16910.7--1555--gma-MIR393e-p3_3ss15CG17TC19GT_degradome.jpg
gma-MIR393e-p3_3ss15CG17TC19GT	TTGTCTTTCTCTTCGCCTTTC	MSTRG.15005.3	-	-	-	[U]Intracellular trafficking, secretion, and vesicular transport	FvH4_7g00920	3.5	797-816	Y	98.342	807	7	2.33333	2	0.999992	.\4_T_Plot\PF\MSTRG.15005.3--807--gma-MIR393e-p3_3ss15CG17TC19GT_degradome.jpg
gma-MIR393e-p3_3ss15CG17TC19GT	TTGTCTTTCTCTTCGCCTTTC	FvH4_7g00920.1	PREDICTED: ADP,ATP carrier protein 1, mitochondrial-like [Fragaria vesca subsp. vesca]	GO:0003735(structural constituent of ribosome);GO:0006412(translation)	ko03410(Base excision repair)	[U]Intracellular trafficking, secretion, and vesicular transport	FvH4_7g00920	3.5	828-847	Y	98.342	838	7	2.33333	2	0.999992	.\4_T_Plot\PF\FvH4_7g00920.1--838--gma-MIR393e-p3_3ss15CG17TC19GT_degradome.jpg
gma-MIR394a-p3_1ss3CG	TCGTACTCTCTCTCTCTCTCT	FvH4_1g13450.1	PREDICTED: U1 small nuclear ribonucleoprotein 70 kDa [Fragaria vesca subsp. vesca]	GO:0000243(commitment complex);GO:0000398(mRNA splicing, via spliceosome);GO:0003729(mRNA binding);GO:0005685(U1 snRNP);GO:0030619(U1 snRNA binding);GO:0071004(U2-type prespliceosome);GO:0071011(precatalytic spliceosome)	ko03040(Spliceosome)	[S]Function unknown	FvH4_1g13450	3.5	1313-1333	Y	21.0733	1324	1	0.5	4	1	.\4_T_Plot\PF\FvH4_1g13450.1--1324--gma-MIR394a-p3_1ss3CG_degradome.jpg
gma-MIR394a-p3_1ss3CG	TCGTACTCTCTCTCTCTCTCT	MSTRG.908.2	-	-	-	[S]Function unknown	FvH4_1g13450	3.5	2523-2543	Y	21.0733	2534	1	0.5	4	1	.\4_T_Plot\PF\MSTRG.908.2--2534--gma-MIR394a-p3_1ss3CG_degradome.jpg
gma-MIR394a-p3_1ss3CG	TCGTACTCTCTCTCTCTCTCT	FvH4_1g24410.1	PREDICTED: ras-related protein RABC1-like [Fragaria vesca subsp. vesca]	GO:0003924(GTPase activity);GO:0005525(GTP binding);GO:0005622(intracellular);GO:0005886(plasma membrane);GO:0006886(intracellular protein transport);GO:0006913(nucleocytoplasmic transport);GO:0007264(small GTPase mediated signal transduction)	ko00562(Inositol phosphate metabolism);ko04070(Phosphatidylinositol signaling system);ko04144(Endocytosis)	[S]Function unknown	FvH4_1g24410	4	46-66	Y	42.1466	57	1	1	4	1	.\4_T_Plot\PF\FvH4_1g24410.1--57--gma-MIR394a-p3_1ss3CG_degradome.jpg
gma-MIR394a-p3_1ss3CG	TCGTACTCTCTCTCTCTCTCT	MSTRG.1742.1	-	-	-	-	FvH4_1g28420	4	33-52	Y	42.1466	44	1	1	4	1	.\4_T_Plot\PF\MSTRG.1742.1--44--gma-MIR394a-p3_1ss3CG_degradome.jpg
gma-MIR394a-p3_1ss3CG	TCGTACTCTCTCTCTCTCTCT	MSTRG.3804.1	-	-	-	[S]Function unknown	FvH4_2g33060	3	9-28	Y	14.0489	20	1	0.333333	4	1	.\4_T_Plot\PF\MSTRG.3804.1--20--gma-MIR394a-p3_1ss3CG_degradome.jpg
gma-MIR394a-p3_1ss3CG	TCGTACTCTCTCTCTCTCTCT	MSTRG.3804.3	-	-	-	[S]Function unknown	FvH4_2g33060	3	20-39	Y	14.0489	31	1	0.333333	4	1	.\4_T_Plot\PF\MSTRG.3804.3--31--gma-MIR394a-p3_1ss3CG_degradome.jpg
gma-MIR394a-p3_1ss3CG	TCGTACTCTCTCTCTCTCTCT	FvH4_2g33060.1	PREDICTED: uncharacterized protein LOC101314046 [Fragaria vesca subsp. vesca]	GO:0003674(molecular_function);GO:0005634(nucleus);GO:0008150(biological_process)	-	[S]Function unknown	FvH4_2g33060	3	27-46	Y	14.0489	38	1	0.333333	4	1	.\4_T_Plot\PF\FvH4_2g33060.1--38--gma-MIR394a-p3_1ss3CG_degradome.jpg
gma-MIR394a-p3_1ss3CG	TCGTACTCTCTCTCTCTCTCT	MSTRG.3814.2	-	-	-	[S]Function unknown	FvH4_2g33210	3.5	2583-2603	Y	21.0733	2594	1	0.5	4	1	.\4_T_Plot\PF\MSTRG.3814.2--2594--gma-MIR394a-p3_1ss3CG_degradome.jpg
gma-MIR394a-p3_1ss3CG	TCGTACTCTCTCTCTCTCTCT	FvH4_2g33210.1	PREDICTED: activating signal cointegrator 1 complex subunit 2 isoform X1 [Fragaria vesca subsp. vesca]	GO:0003674(molecular_function);GO:0005634(nucleus);GO:0008150(biological_process)	-	[S]Function unknown	FvH4_2g33210	3.5	2754-2774	Y	21.0733	2765	1	0.5	4	1	.\4_T_Plot\PF\FvH4_2g33210.1--2765--gma-MIR394a-p3_1ss3CG_degradome.jpg
gma-MIR394a-p3_1ss3CG	TCGTACTCTCTCTCTCTCTCT	FvH4_2g27430.1	PREDICTED: NAC domain-containing protein 2 [Fragaria vesca subsp. vesca]	GO:0003677(DNA binding);GO:0003700(transcription factor activity, sequence-specific DNA binding);GO:0005634(nucleus);GO:0006351(transcription, DNA-templated);GO:0006355(regulation of transcription, DNA-templated);GO:0007275(multicellular organism development);GO:0009611(response to wounding);GO:0009788(negative regulation of abscisic acid-activated signaling pathway)	ko00561(Glycerolipid metabolism)	[S]Function unknown	FvH4_2g27430	4	124-144	Y	42.1466	135	1	1	4	1	.\4_T_Plot\PF\FvH4_2g27430.1--135--gma-MIR394a-p3_1ss3CG_degradome.jpg
gma-MIR394a-p3_1ss3CG	TCGTACTCTCTCTCTCTCTCT	FvH4_2g10430.1	PREDICTED: NADH dehydrogenase [ubiquinone] 1 beta subcomplex subunit 9 [Fragaria vesca subsp. vesca]	GO:0005747(mitochondrial respiratory chain complex I);GO:0006120(mitochondrial electron transport, NADH to ubiquinone);GO:0008137(NADH dehydrogenase (ubiquinone) activity)	ko00190(Oxidative phosphorylation)	[C]Energy production and conversion	FvH4_2g10430	4	116-135	Y	252.879	127	6	6	2	1	.\4_T_Plot\PF\FvH4_2g10430.1--127--gma-MIR394a-p3_1ss3CG_degradome.jpg
gma-MIR394a-p3_1ss3CG	TCGTACTCTCTCTCTCTCTCT	MSTRG.7267.1	-	-	-	[S]Function unknown	FvH4_4g03230	4	93-113	Y	42.1466	104	3	1	2	1	.\4_T_Plot\PF\MSTRG.7267.1--104--gma-MIR394a-p3_1ss3CG_degradome.jpg
gma-MIR394a-p3_1ss3CG	TCGTACTCTCTCTCTCTCTCT	FvH4_5g32780.1	PREDICTED: synaptonemal complex protein 2-like isoform X2 [Fragaria vesca subsp. vesca]	GO:0000795(synaptonemal complex);GO:0007131(reciprocal meiotic recombination)	ko03018(RNA degradation)	[S]Function unknown	FvH4_5g32780	2	32-52	Y	84.2932	43	2	2	2	1	.\4_T_Plot\PF\FvH4_5g32780.1--43--gma-MIR394a-p3_1ss3CG_degradome.jpg
gma-MIR394a-p3_1ss3CG	TCGTACTCTCTCTCTCTCTCT	FvH4_5g30170.1	PREDICTED: basic blue protein-like [Fragaria vesca subsp. vesca]	GO:0046658(anchored component of plasma membrane)	-	[S]Function unknown	FvH4_5g30170	2	203-222	Y	84.2932	214	2	2	3	0.826868	.\4_T_Plot\PF\FvH4_5g30170.1--214--gma-MIR394a-p3_1ss3CG_degradome.jpg
gma-MIR394a-p3_1ss3CG	TCGTACTCTCTCTCTCTCTCT	MSTRG.12751.2	-	-	-	[S]Function unknown	FvH4_6g17780	4	79-99	Y	21.0733	90	1	0.5	4	1	.\4_T_Plot\PF\MSTRG.12751.2--90--gma-MIR394a-p3_1ss3CG_degradome.jpg
gma-MIR394a-p3_1ss3CG	TCGTACTCTCTCTCTCTCTCT	FvH4_6g17780.1	PREDICTED: splicing factor U2af small subunit B-like [Fragaria vesca subsp. vesca]	GO:0000166(nucleotide binding);GO:0000398(mRNA splicing, via spliceosome);GO:0003677(DNA binding);GO:0003723(RNA binding);GO:0005634(nucleus);GO:0005681(spliceosomal complex);GO:0016607(nuclear speck);GO:0046872(metal ion binding);GO:0048573(photoperiodism, flowering);GO:0089701(U2AF)	ko03040(Spliceosome)	[S]Function unknown	FvH4_6g17780	4	169-189	Y	21.0733	180	1	0.5	4	1	.\4_T_Plot\PF\FvH4_6g17780.1--180--gma-MIR394a-p3_1ss3CG_degradome.jpg
gma-MIR394a-p3_1ss3CG	TCGTACTCTCTCTCTCTCTCT	MSTRG.17079.3	-	-	-	[I]Lipid transport and metabolism	FvH4_7g33890	3	1-20	Y	200.196	12	19	4.75	2	1	.\4_T_Plot\PF\MSTRG.17079.3--12--gma-MIR394a-p3_1ss3CG_degradome.jpg
gma-MIR394a-p3_1ss3CG	TCGTACTCTCTCTCTCTCTCT	MSTRG.17079.2	-	-	-	[I]Lipid transport and metabolism	FvH4_7g33890	3	1-20	Y	200.196	12	19	4.75	2	1	.\4_T_Plot\PF\MSTRG.17079.2--12--gma-MIR394a-p3_1ss3CG_degradome.jpg
gma-MIR394a-p3_1ss3CG	TCGTACTCTCTCTCTCTCTCT	FvH4_7g33890.1	PREDICTED: probable NADH dehydrogenase [ubiquinone] 1 alpha subcomplex subunit 12 [Fragaria vesca subsp. vesca]	GO:0005739(mitochondrion);GO:0005747(mitochondrial respiratory chain complex I);GO:0008137(NADH dehydrogenase (ubiquinone) activity);GO:0009055(electron carrier activity);GO:0009735(response to cytokinin);GO:0016020(membrane);GO:0016491(oxidoreductase activity);GO:0050897(cobalt ion binding);GO:0055114(oxidation-reduction process)	ko00190(Oxidative phosphorylation)	[I]Lipid transport and metabolism	FvH4_7g33890	3	82-101	Y	200.196	93	19	4.75	2	1	.\4_T_Plot\PF\FvH4_7g33890.1--93--gma-MIR394a-p3_1ss3CG_degradome.jpg
gma-MIR394a-p3_1ss3CG	TCGTACTCTCTCTCTCTCTCT	FvH4_6g54440.1	PREDICTED: syntaxin-22-like [Fragaria vesca subsp. vesca]	GO:0000149(SNARE binding);GO:0005484(SNAP receptor activity);GO:0006886(intracellular protein transport);GO:0006906(vesicle fusion);GO:0012505(endomembrane system);GO:0016021(integral component of membrane);GO:0031201(SNARE complex);GO:0048278(vesicle docking)	ko04130(SNARE interactions in vesicular transport);ko04145(Phagosome)	[U]Intracellular trafficking, secretion, and vesicular transport	FvH4_6g54440	3	83-102	Y	84.2932	94	2	2	2	1	.\4_T_Plot\PF\FvH4_6g54440.1--94--gma-MIR394a-p3_1ss3CG_degradome.jpg
gma-MIR394a-p5_1ss3CG	TCGTACTCTCTCTCTCTCTCT	FvH4_1g13450.1	PREDICTED: U1 small nuclear ribonucleoprotein 70 kDa [Fragaria vesca subsp. vesca]	GO:0000243(commitment complex);GO:0000398(mRNA splicing, via spliceosome);GO:0003729(mRNA binding);GO:0005685(U1 snRNP);GO:0030619(U1 snRNA binding);GO:0071004(U2-type prespliceosome);GO:0071011(precatalytic spliceosome)	ko03040(Spliceosome)	[S]Function unknown	FvH4_1g13450	3.5	1313-1333	Y	21.0733	1324	1	0.5	4	1	.\4_T_Plot\PF\FvH4_1g13450.1--1324--gma-MIR394a-p5_1ss3CG_degradome.jpg
gma-MIR394a-p5_1ss3CG	TCGTACTCTCTCTCTCTCTCT	MSTRG.908.2	-	-	-	[S]Function unknown	FvH4_1g13450	3.5	2523-2543	Y	21.0733	2534	1	0.5	4	1	.\4_T_Plot\PF\MSTRG.908.2--2534--gma-MIR394a-p5_1ss3CG_degradome.jpg
gma-MIR394a-p5_1ss3CG	TCGTACTCTCTCTCTCTCTCT	FvH4_1g24410.1	PREDICTED: ras-related protein RABC1-like [Fragaria vesca subsp. vesca]	GO:0003924(GTPase activity);GO:0005525(GTP binding);GO:0005622(intracellular);GO:0005886(plasma membrane);GO:0006886(intracellular protein transport);GO:0006913(nucleocytoplasmic transport);GO:0007264(small GTPase mediated signal transduction)	ko00562(Inositol phosphate metabolism);ko04070(Phosphatidylinositol signaling system);ko04144(Endocytosis)	[S]Function unknown	FvH4_1g24410	4	46-66	Y	42.1466	57	1	1	4	1	.\4_T_Plot\PF\FvH4_1g24410.1--57--gma-MIR394a-p5_1ss3CG_degradome.jpg
gma-MIR394a-p5_1ss3CG	TCGTACTCTCTCTCTCTCTCT	MSTRG.1742.1	-	-	-	-	FvH4_1g28420	4	33-52	Y	42.1466	44	1	1	4	1	.\4_T_Plot\PF\MSTRG.1742.1--44--gma-MIR394a-p5_1ss3CG_degradome.jpg
gma-MIR394a-p5_1ss3CG	TCGTACTCTCTCTCTCTCTCT	MSTRG.3804.1	-	-	-	[S]Function unknown	FvH4_2g33060	3	9-28	Y	14.0489	20	1	0.333333	4	1	.\4_T_Plot\PF\MSTRG.3804.1--20--gma-MIR394a-p5_1ss3CG_degradome.jpg
gma-MIR394a-p5_1ss3CG	TCGTACTCTCTCTCTCTCTCT	MSTRG.3804.3	-	-	-	[S]Function unknown	FvH4_2g33060	3	20-39	Y	14.0489	31	1	0.333333	4	1	.\4_T_Plot\PF\MSTRG.3804.3--31--gma-MIR394a-p5_1ss3CG_degradome.jpg
gma-MIR394a-p5_1ss3CG	TCGTACTCTCTCTCTCTCTCT	FvH4_2g33060.1	PREDICTED: uncharacterized protein LOC101314046 [Fragaria vesca subsp. vesca]	GO:0003674(molecular_function);GO:0005634(nucleus);GO:0008150(biological_process)	-	[S]Function unknown	FvH4_2g33060	3	27-46	Y	14.0489	38	1	0.333333	4	1	.\4_T_Plot\PF\FvH4_2g33060.1--38--gma-MIR394a-p5_1ss3CG_degradome.jpg
gma-MIR394a-p5_1ss3CG	TCGTACTCTCTCTCTCTCTCT	MSTRG.3814.2	-	-	-	[S]Function unknown	FvH4_2g33210	3.5	2583-2603	Y	21.0733	2594	1	0.5	4	1	.\4_T_Plot\PF\MSTRG.3814.2--2594--gma-MIR394a-p5_1ss3CG_degradome.jpg
gma-MIR394a-p5_1ss3CG	TCGTACTCTCTCTCTCTCTCT	FvH4_2g33210.1	PREDICTED: activating signal cointegrator 1 complex subunit 2 isoform X1 [Fragaria vesca subsp. vesca]	GO:0003674(molecular_function);GO:0005634(nucleus);GO:0008150(biological_process)	-	[S]Function unknown	FvH4_2g33210	3.5	2754-2774	Y	21.0733	2765	1	0.5	4	1	.\4_T_Plot\PF\FvH4_2g33210.1--2765--gma-MIR394a-p5_1ss3CG_degradome.jpg
gma-MIR394a-p5_1ss3CG	TCGTACTCTCTCTCTCTCTCT	FvH4_2g27430.1	PREDICTED: NAC domain-containing protein 2 [Fragaria vesca subsp. vesca]	GO:0003677(DNA binding);GO:0003700(transcription factor activity, sequence-specific DNA binding);GO:0005634(nucleus);GO:0006351(transcription, DNA-templated);GO:0006355(regulation of transcription, DNA-templated);GO:0007275(multicellular organism development);GO:0009611(response to wounding);GO:0009788(negative regulation of abscisic acid-activated signaling pathway)	ko00561(Glycerolipid metabolism)	[S]Function unknown	FvH4_2g27430	4	124-144	Y	42.1466	135	1	1	4	1	.\4_T_Plot\PF\FvH4_2g27430.1--135--gma-MIR394a-p5_1ss3CG_degradome.jpg
gma-MIR394a-p5_1ss3CG	TCGTACTCTCTCTCTCTCTCT	FvH4_2g10430.1	PREDICTED: NADH dehydrogenase [ubiquinone] 1 beta subcomplex subunit 9 [Fragaria vesca subsp. vesca]	GO:0005747(mitochondrial respiratory chain complex I);GO:0006120(mitochondrial electron transport, NADH to ubiquinone);GO:0008137(NADH dehydrogenase (ubiquinone) activity)	ko00190(Oxidative phosphorylation)	[C]Energy production and conversion	FvH4_2g10430	4	116-135	Y	252.879	127	6	6	2	1	.\4_T_Plot\PF\FvH4_2g10430.1--127--gma-MIR394a-p5_1ss3CG_degradome.jpg
gma-MIR394a-p5_1ss3CG	TCGTACTCTCTCTCTCTCTCT	MSTRG.7267.1	-	-	-	[S]Function unknown	FvH4_4g03230	4	93-113	Y	42.1466	104	3	1	2	1	.\4_T_Plot\PF\MSTRG.7267.1--104--gma-MIR394a-p5_1ss3CG_degradome.jpg
gma-MIR394a-p5_1ss3CG	TCGTACTCTCTCTCTCTCTCT	FvH4_5g32780.1	PREDICTED: synaptonemal complex protein 2-like isoform X2 [Fragaria vesca subsp. vesca]	GO:0000795(synaptonemal complex);GO:0007131(reciprocal meiotic recombination)	ko03018(RNA degradation)	[S]Function unknown	FvH4_5g32780	2	32-52	Y	84.2932	43	2	2	2	1	.\4_T_Plot\PF\FvH4_5g32780.1--43--gma-MIR394a-p5_1ss3CG_degradome.jpg
gma-MIR394a-p5_1ss3CG	TCGTACTCTCTCTCTCTCTCT	FvH4_5g30170.1	PREDICTED: basic blue protein-like [Fragaria vesca subsp. vesca]	GO:0046658(anchored component of plasma membrane)	-	[S]Function unknown	FvH4_5g30170	2	203-222	Y	84.2932	214	2	2	3	0.826868	.\4_T_Plot\PF\FvH4_5g30170.1--214--gma-MIR394a-p5_1ss3CG_degradome.jpg
gma-MIR394a-p5_1ss3CG	TCGTACTCTCTCTCTCTCTCT	MSTRG.12751.2	-	-	-	[S]Function unknown	FvH4_6g17780	4	79-99	Y	21.0733	90	1	0.5	4	1	.\4_T_Plot\PF\MSTRG.12751.2--90--gma-MIR394a-p5_1ss3CG_degradome.jpg
gma-MIR394a-p5_1ss3CG	TCGTACTCTCTCTCTCTCTCT	FvH4_6g17780.1	PREDICTED: splicing factor U2af small subunit B-like [Fragaria vesca subsp. vesca]	GO:0000166(nucleotide binding);GO:0000398(mRNA splicing, via spliceosome);GO:0003677(DNA binding);GO:0003723(RNA binding);GO:0005634(nucleus);GO:0005681(spliceosomal complex);GO:0016607(nuclear speck);GO:0046872(metal ion binding);GO:0048573(photoperiodism, flowering);GO:0089701(U2AF)	ko03040(Spliceosome)	[S]Function unknown	FvH4_6g17780	4	169-189	Y	21.0733	180	1	0.5	4	1	.\4_T_Plot\PF\FvH4_6g17780.1--180--gma-MIR394a-p5_1ss3CG_degradome.jpg
gma-MIR394a-p5_1ss3CG	TCGTACTCTCTCTCTCTCTCT	MSTRG.17079.3	-	-	-	[I]Lipid transport and metabolism	FvH4_7g33890	3	1-20	Y	200.196	12	19	4.75	2	1	.\4_T_Plot\PF\MSTRG.17079.3--12--gma-MIR394a-p5_1ss3CG_degradome.jpg
gma-MIR394a-p5_1ss3CG	TCGTACTCTCTCTCTCTCTCT	MSTRG.17079.2	-	-	-	[I]Lipid transport and metabolism	FvH4_7g33890	3	1-20	Y	200.196	12	19	4.75	2	1	.\4_T_Plot\PF\MSTRG.17079.2--12--gma-MIR394a-p5_1ss3CG_degradome.jpg
gma-MIR394a-p5_1ss3CG	TCGTACTCTCTCTCTCTCTCT	FvH4_7g33890.1	PREDICTED: probable NADH dehydrogenase [ubiquinone] 1 alpha subcomplex subunit 12 [Fragaria vesca subsp. vesca]	GO:0005739(mitochondrion);GO:0005747(mitochondrial respiratory chain complex I);GO:0008137(NADH dehydrogenase (ubiquinone) activity);GO:0009055(electron carrier activity);GO:0009735(response to cytokinin);GO:0016020(membrane);GO:0016491(oxidoreductase activity);GO:0050897(cobalt ion binding);GO:0055114(oxidation-reduction process)	ko00190(Oxidative phosphorylation)	[I]Lipid transport and metabolism	FvH4_7g33890	3	82-101	Y	200.196	93	19	4.75	2	1	.\4_T_Plot\PF\FvH4_7g33890.1--93--gma-MIR394a-p5_1ss3CG_degradome.jpg
gma-MIR394a-p5_1ss3CG	TCGTACTCTCTCTCTCTCTCT	FvH4_6g54440.1	PREDICTED: syntaxin-22-like [Fragaria vesca subsp. vesca]	GO:0000149(SNARE binding);GO:0005484(SNAP receptor activity);GO:0006886(intracellular protein transport);GO:0006906(vesicle fusion);GO:0012505(endomembrane system);GO:0016021(integral component of membrane);GO:0031201(SNARE complex);GO:0048278(vesicle docking)	ko04130(SNARE interactions in vesicular transport);ko04145(Phagosome)	[U]Intracellular trafficking, secretion, and vesicular transport	FvH4_6g54440	3	83-102	Y	84.2932	94	2	2	2	1	.\4_T_Plot\PF\FvH4_6g54440.1--94--gma-MIR394a-p5_1ss3CG_degradome.jpg
gma-MIR394a-p5_2ss10AT21TA	TCCACCTCCTCTTCCTACTCA	FvH4_1g03080.1	PREDICTED: uncharacterized protein LOC101292045 [Fragaria vesca subsp. vesca]	-	-	[S]Function unknown	FvH4_1g03080	4	675-695	Y	42.1466	686	2	1	3	0.971877	.\4_T_Plot\PF\FvH4_1g03080.1--686--gma-MIR394a-p5_2ss10AT21TA_degradome.jpg
gma-MIR394a-p5_2ss10AT21TA	TCCACCTCCTCTTCCTACTCA	FvH4_2g22520.1	PREDICTED: auxin-induced protein AUX28-like [Fragaria vesca subsp. vesca]	GO:0003700(transcription factor activity, sequence-specific DNA binding);GO:0005515(protein binding);GO:0005634(nucleus);GO:0006351(transcription, DNA-templated);GO:0009733(response to auxin);GO:0009734(auxin-activated signaling pathway);GO:0010102(lateral root morphogenesis);GO:0045892(negative regulation of transcription, DNA-templated)	ko04075(Plant hormone signal transduction)	[K]Transcription	FvH4_2g22520	4	43-63	Y	168.586	54	4	4	2	1	.\4_T_Plot\PF\FvH4_2g22520.1--54--gma-MIR394a-p5_2ss10AT21TA_degradome.jpg
gma-MIR394a-p5_2ss10AT21TA	TCCACCTCCTCTTCCTACTCA	FvH4_2g32920.1	PREDICTED: trichohyalin-like [Fragaria vesca subsp. vesca]	-	-	-	FvH4_2g32920	4	360-380	Y	63.2199	371	3	1.5	2	1	.\4_T_Plot\PF\FvH4_2g32920.1--371--gma-MIR394a-p5_2ss10AT21TA_degradome.jpg
gma-MIR394a-p5_2ss10AT21TA	TCCACCTCCTCTTCCTACTCA	MSTRG.3798.1	-	-	-	-	FvH4_2g32920	4	346-366	Y	63.2199	357	3	1.5	2	1	.\4_T_Plot\PF\MSTRG.3798.1--357--gma-MIR394a-p5_2ss10AT21TA_degradome.jpg
gma-MIR394a-p5_2ss10AT21TA	TCCACCTCCTCTTCCTACTCA	FvH4_2g14770.1	-	-	-	-	-	4	218-238	Y	21.0733	229	1	0.5	4	1	.\4_T_Plot\PF\FvH4_2g14770.1--229--gma-MIR394a-p5_2ss10AT21TA_degradome.jpg
gma-MIR394a-p5_2ss10AT21TA	TCCACCTCCTCTTCCTACTCA	MSTRG.2717.1	-	-	-	[K]Transcription	FvH4_2g14770	4	215-235	Y	21.0733	226	1	0.5	4	1	.\4_T_Plot\PF\MSTRG.2717.1--226--gma-MIR394a-p5_2ss10AT21TA_degradome.jpg
gma-MIR394a-p5_2ss10AT21TA	TCCACCTCCTCTTCCTACTCA	FvH4_2g31830.1	-	-	-	-	-	4	813-833	Y	379.319	824	9	9	2	1	.\4_T_Plot\PF\FvH4_2g31830.1--824--gma-MIR394a-p5_2ss10AT21TA_degradome.jpg
gma-MIR394a-p5_2ss10AT21TA	TCCACCTCCTCTTCCTACTCA	MSTRG.3299.2	-	-	-	[S]Function unknown	FvH4_2g25070	4	6079-6100	Y	14.0489	6091	1	0.333333	4	1	.\4_T_Plot\PF\MSTRG.3299.2--6091--gma-MIR394a-p5_2ss10AT21TA_degradome.jpg
gma-MIR394a-p5_2ss10AT21TA	TCCACCTCCTCTTCCTACTCA	FvH4_2g25070.1	PREDICTED: uncharacterized protein LOC101304347 [Fragaria vesca subsp. vesca]	GO:0005634(nucleus);GO:0008150(biological_process);GO:0008270(zinc ion binding);GO:0009506(plasmodesma)	-	[S]Function unknown	FvH4_2g25070	4	6092-6113	Y	14.0489	6104	1	0.333333	4	1	.\4_T_Plot\PF\FvH4_2g25070.1--6104--gma-MIR394a-p5_2ss10AT21TA_degradome.jpg
gma-MIR394a-p5_2ss10AT21TA	TCCACCTCCTCTTCCTACTCA	MSTRG.8036.1	-	-	-	-	FvH4_4g18090	4	136-157	Y	14.0489	148	1	0.333333	4	1	.\4_T_Plot\PF\MSTRG.8036.1--148--gma-MIR394a-p5_2ss10AT21TA_degradome.jpg
gma-MIR394a-p5_2ss10AT21TA	TCCACCTCCTCTTCCTACTCA	FvH4_6g13000.1	PREDICTED: uncharacterized protein At2g39795, mitochondrial-like [Fragaria vesca subsp. vesca]	GO:0005739(mitochondrion);GO:0005759(mitochondrial matrix);GO:0008150(biological_process)	-	[S]Function unknown	FvH4_6g13000	4	498-518	Y	42.1466	509	1	1	4	1	.\4_T_Plot\PF\FvH4_6g13000.1--509--gma-MIR394a-p5_2ss10AT21TA_degradome.jpg
gma-MIR394a-p5_2ss10AT21TA	TCCACCTCCTCTTCCTACTCA	FvH4_6g50530.1	PREDICTED: UDP-glycosyltransferase 90A1 [Fragaria vesca subsp. vesca]	GO:0008194(UDP-glycosyltransferase activity);GO:0009813(flavonoid biosynthetic process);GO:0043231(intracellular membrane-bounded organelle);GO:0052696(flavonoid glucuronidation)	ko00908(Zeatin biosynthesis)	[S]Function unknown	FvH4_6g50530	4	1278-1298	Y	42.1466	1289	1	1	4	1	.\4_T_Plot\PF\FvH4_6g50530.1--1289--gma-MIR394a-p5_2ss10AT21TA_degradome.jpg
gma-MIR394a-p5_2ss10AT21TA	TCCACCTCCTCTTCCTACTCA	MSTRG.8610.2	-	-	-	[G]Carbohydrate transport and metabolism	FvH4_4g27500	3	2644-2664	Y	168.586	2655	8	4	2	0.998601	.\4_T_Plot\PF\MSTRG.8610.2--2655--gma-MIR394a-p5_2ss10AT21TA_degradome.jpg
gma-MIR394a-p5_2ss10AT21TA	TCCACCTCCTCTTCCTACTCA	FvH4_4g27500.1	PREDICTED: alpha-xylosidase 1 [Fragaria vesca subsp. vesca]	GO:0004553(hydrolase activity, hydrolyzing O-glycosyl compounds);GO:0005576(extracellular region);GO:0005618(cell wall);GO:0005829(cytosol);GO:0009044(xylan 1,4-beta-xylosidase activity);GO:0009505(plant-type cell wall);GO:0009506(plasmodesma);GO:0009507(chloroplast);GO:0010411(xyloglucan metabolic process);GO:0030246(carbohydrate binding);GO:0045493(xylan catabolic process);GO:0046556(alpha-L-ar…	ko00052(Galactose metabolism);ko00500(Starch and sucrose metabolism)	[G]Carbohydrate transport and metabolism	FvH4_4g27500	3	2950-2970	Y	168.586	2961	8	4	2	0.998601	.\4_T_Plot\PF\FvH4_4g27500.1--2961--gma-MIR394a-p5_2ss10AT21TA_degradome.jpg
gma-MIR394a-p5_2ss10AT21TA	TCCACCTCCTCTTCCTACTCA	FvH4_5g13920.1	PREDICTED: dnaJ homolog subfamily C member 21-like [Fragaria vesca subsp. vesca]	GO:0003676(nucleic acid binding);GO:0005634(nucleus);GO:0006457(protein folding);GO:0008270(zinc ion binding)	ko04141(Protein processing in endoplasmic reticulum)	[O]Posttranslational modification, protein turnover, chaperones	FvH4_5g13920	3.5	1051-1071	Y	84.2932	1062	2	2	2	0.999097	.\4_T_Plot\PF\FvH4_5g13920.1--1062--gma-MIR394a-p5_2ss10AT21TA_degradome.jpg
gma-MIR394a-p5_2ss10AT21TA	TCCACCTCCTCTTCCTACTCA	FvH4_4g27640.1	PREDICTED: serine/threonine-protein kinase prpf4B [Fragaria vesca subsp. vesca]	GO:0004672(protein kinase activity);GO:0005524(ATP binding);GO:0005634(nucleus);GO:0005737(cytoplasm);GO:0006468(protein phosphorylation)	ko04075(Plant hormone signal transduction)	[T]Signal transduction mechanisms	FvH4_4g27640	3.5	1142-1163	Y	10.5366	1153	1	0.25	4	0.998374	.\4_T_Plot\PF\FvH4_4g27640.1--1153--gma-MIR394a-p5_2ss10AT21TA_degradome.jpg
gma-MIR394a-p5_2ss10AT21TA	TCCACCTCCTCTTCCTACTCA	MSTRG.8622.4	-	-	-	[T]Signal transduction mechanisms	FvH4_4g27640	3.5	1058-1079	Y	10.5366	1069	1	0.25	4	0.998374	.\4_T_Plot\PF\MSTRG.8622.4--1069--gma-MIR394a-p5_2ss10AT21TA_degradome.jpg
gma-MIR394a-p5_2ss10AT21TA	TCCACCTCCTCTTCCTACTCA	MSTRG.8622.2	-	-	-	[T]Signal transduction mechanisms	FvH4_4g27640	3.5	1079-1100	Y	10.5366	1090	1	0.25	4	0.998374	.\4_T_Plot\PF\MSTRG.8622.2--1090--gma-MIR394a-p5_2ss10AT21TA_degradome.jpg
gma-MIR394a-p5_2ss10AT21TA	TCCACCTCCTCTTCCTACTCA	MSTRG.8622.3	-	-	-	[T]Signal transduction mechanisms	FvH4_4g27640	3.5	1439-1460	Y	10.5366	1450	1	0.25	4	0.998374	.\4_T_Plot\PF\MSTRG.8622.3--1450--gma-MIR394a-p5_2ss10AT21TA_degradome.jpg
gma-MIR394a-p5_2ss10AT21TA	TCCACCTCCTCTTCCTACTCA	FvH4_5g02390.1	PREDICTED: uncharacterized protein LOC101305464 [Fragaria vesca subsp. vesca]	GO:0003677(DNA binding);GO:0003682(chromatin binding);GO:0005634(nucleus);GO:0006351(transcription, DNA-templated);GO:0008270(zinc ion binding)	-	[S]Function unknown	FvH4_5g02390	4	219-239	Y	12.644	230	3	0.3	3	0.971877	.\4_T_Plot\PF\FvH4_5g02390.1--230--gma-MIR394a-p5_2ss10AT21TA_degradome.jpg
gma-MIR394b-p5_2ss10AT21TA	TCCACCTCCTCTTCCTACTCA	FvH4_1g03080.1	PREDICTED: uncharacterized protein LOC101292045 [Fragaria vesca subsp. vesca]	-	-	[S]Function unknown	FvH4_1g03080	4	675-695	Y	42.1466	686	2	1	3	0.971877	.\4_T_Plot\PF\FvH4_1g03080.1--686--gma-MIR394b-p5_2ss10AT21TA_degradome.jpg
gma-MIR394b-p5_2ss10AT21TA	TCCACCTCCTCTTCCTACTCA	FvH4_2g22520.1	PREDICTED: auxin-induced protein AUX28-like [Fragaria vesca subsp. vesca]	GO:0003700(transcription factor activity, sequence-specific DNA binding);GO:0005515(protein binding);GO:0005634(nucleus);GO:0006351(transcription, DNA-templated);GO:0009733(response to auxin);GO:0009734(auxin-activated signaling pathway);GO:0010102(lateral root morphogenesis);GO:0045892(negative regulation of transcription, DNA-templated)	ko04075(Plant hormone signal transduction)	[K]Transcription	FvH4_2g22520	4	43-63	Y	168.586	54	4	4	2	1	.\4_T_Plot\PF\FvH4_2g22520.1--54--gma-MIR394b-p5_2ss10AT21TA_degradome.jpg
gma-MIR394b-p5_2ss10AT21TA	TCCACCTCCTCTTCCTACTCA	FvH4_2g32920.1	PREDICTED: trichohyalin-like [Fragaria vesca subsp. vesca]	-	-	-	FvH4_2g32920	4	360-380	Y	63.2199	371	3	1.5	2	1	.\4_T_Plot\PF\FvH4_2g32920.1--371--gma-MIR394b-p5_2ss10AT21TA_degradome.jpg
gma-MIR394b-p5_2ss10AT21TA	TCCACCTCCTCTTCCTACTCA	MSTRG.3798.1	-	-	-	-	FvH4_2g32920	4	346-366	Y	63.2199	357	3	1.5	2	1	.\4_T_Plot\PF\MSTRG.3798.1--357--gma-MIR394b-p5_2ss10AT21TA_degradome.jpg
gma-MIR394b-p5_2ss10AT21TA	TCCACCTCCTCTTCCTACTCA	FvH4_2g14770.1	-	-	-	-	-	4	218-238	Y	21.0733	229	1	0.5	4	1	.\4_T_Plot\PF\FvH4_2g14770.1--229--gma-MIR394b-p5_2ss10AT21TA_degradome.jpg
gma-MIR394b-p5_2ss10AT21TA	TCCACCTCCTCTTCCTACTCA	MSTRG.2717.1	-	-	-	[K]Transcription	FvH4_2g14770	4	215-235	Y	21.0733	226	1	0.5	4	1	.\4_T_Plot\PF\MSTRG.2717.1--226--gma-MIR394b-p5_2ss10AT21TA_degradome.jpg
gma-MIR394b-p5_2ss10AT21TA	TCCACCTCCTCTTCCTACTCA	FvH4_2g31830.1	-	-	-	-	-	4	813-833	Y	379.319	824	9	9	2	1	.\4_T_Plot\PF\FvH4_2g31830.1--824--gma-MIR394b-p5_2ss10AT21TA_degradome.jpg
gma-MIR394b-p5_2ss10AT21TA	TCCACCTCCTCTTCCTACTCA	MSTRG.3299.2	-	-	-	[S]Function unknown	FvH4_2g25070	4	6079-6100	Y	14.0489	6091	1	0.333333	4	1	.\4_T_Plot\PF\MSTRG.3299.2--6091--gma-MIR394b-p5_2ss10AT21TA_degradome.jpg
gma-MIR394b-p5_2ss10AT21TA	TCCACCTCCTCTTCCTACTCA	FvH4_2g25070.1	PREDICTED: uncharacterized protein LOC101304347 [Fragaria vesca subsp. vesca]	GO:0005634(nucleus);GO:0008150(biological_process);GO:0008270(zinc ion binding);GO:0009506(plasmodesma)	-	[S]Function unknown	FvH4_2g25070	4	6092-6113	Y	14.0489	6104	1	0.333333	4	1	.\4_T_Plot\PF\FvH4_2g25070.1--6104--gma-MIR394b-p5_2ss10AT21TA_degradome.jpg
gma-MIR394b-p5_2ss10AT21TA	TCCACCTCCTCTTCCTACTCA	MSTRG.8036.1	-	-	-	-	FvH4_4g18090	4	136-157	Y	14.0489	148	1	0.333333	4	1	.\4_T_Plot\PF\MSTRG.8036.1--148--gma-MIR394b-p5_2ss10AT21TA_degradome.jpg
gma-MIR394b-p5_2ss10AT21TA	TCCACCTCCTCTTCCTACTCA	FvH4_6g13000.1	PREDICTED: uncharacterized protein At2g39795, mitochondrial-like [Fragaria vesca subsp. vesca]	GO:0005739(mitochondrion);GO:0005759(mitochondrial matrix);GO:0008150(biological_process)	-	[S]Function unknown	FvH4_6g13000	4	498-518	Y	42.1466	509	1	1	4	1	.\4_T_Plot\PF\FvH4_6g13000.1--509--gma-MIR394b-p5_2ss10AT21TA_degradome.jpg
gma-MIR394b-p5_2ss10AT21TA	TCCACCTCCTCTTCCTACTCA	FvH4_6g50530.1	PREDICTED: UDP-glycosyltransferase 90A1 [Fragaria vesca subsp. vesca]	GO:0008194(UDP-glycosyltransferase activity);GO:0009813(flavonoid biosynthetic process);GO:0043231(intracellular membrane-bounded organelle);GO:0052696(flavonoid glucuronidation)	ko00908(Zeatin biosynthesis)	[S]Function unknown	FvH4_6g50530	4	1278-1298	Y	42.1466	1289	1	1	4	1	.\4_T_Plot\PF\FvH4_6g50530.1--1289--gma-MIR394b-p5_2ss10AT21TA_degradome.jpg
gma-MIR394b-p5_2ss10AT21TA	TCCACCTCCTCTTCCTACTCA	MSTRG.8610.2	-	-	-	[G]Carbohydrate transport and metabolism	FvH4_4g27500	3	2644-2664	Y	168.586	2655	8	4	2	0.998601	.\4_T_Plot\PF\MSTRG.8610.2--2655--gma-MIR394b-p5_2ss10AT21TA_degradome.jpg
gma-MIR394b-p5_2ss10AT21TA	TCCACCTCCTCTTCCTACTCA	FvH4_4g27500.1	PREDICTED: alpha-xylosidase 1 [Fragaria vesca subsp. vesca]	GO:0004553(hydrolase activity, hydrolyzing O-glycosyl compounds);GO:0005576(extracellular region);GO:0005618(cell wall);GO:0005829(cytosol);GO:0009044(xylan 1,4-beta-xylosidase activity);GO:0009505(plant-type cell wall);GO:0009506(plasmodesma);GO:0009507(chloroplast);GO:0010411(xyloglucan metabolic process);GO:0030246(carbohydrate binding);GO:0045493(xylan catabolic process);GO:0046556(alpha-L-ar…	ko00052(Galactose metabolism);ko00500(Starch and sucrose metabolism)	[G]Carbohydrate transport and metabolism	FvH4_4g27500	3	2950-2970	Y	168.586	2961	8	4	2	0.998601	.\4_T_Plot\PF\FvH4_4g27500.1--2961--gma-MIR394b-p5_2ss10AT21TA_degradome.jpg
gma-MIR394b-p5_2ss10AT21TA	TCCACCTCCTCTTCCTACTCA	FvH4_5g13920.1	PREDICTED: dnaJ homolog subfamily C member 21-like [Fragaria vesca subsp. vesca]	GO:0003676(nucleic acid binding);GO:0005634(nucleus);GO:0006457(protein folding);GO:0008270(zinc ion binding)	ko04141(Protein processing in endoplasmic reticulum)	[O]Posttranslational modification, protein turnover, chaperones	FvH4_5g13920	3.5	1051-1071	Y	84.2932	1062	2	2	2	0.999097	.\4_T_Plot\PF\FvH4_5g13920.1--1062--gma-MIR394b-p5_2ss10AT21TA_degradome.jpg
gma-MIR394b-p5_2ss10AT21TA	TCCACCTCCTCTTCCTACTCA	FvH4_4g27640.1	PREDICTED: serine/threonine-protein kinase prpf4B [Fragaria vesca subsp. vesca]	GO:0004672(protein kinase activity);GO:0005524(ATP binding);GO:0005634(nucleus);GO:0005737(cytoplasm);GO:0006468(protein phosphorylation)	ko04075(Plant hormone signal transduction)	[T]Signal transduction mechanisms	FvH4_4g27640	3.5	1142-1163	Y	10.5366	1153	1	0.25	4	0.998374	.\4_T_Plot\PF\FvH4_4g27640.1--1153--gma-MIR394b-p5_2ss10AT21TA_degradome.jpg
gma-MIR394b-p5_2ss10AT21TA	TCCACCTCCTCTTCCTACTCA	MSTRG.8622.4	-	-	-	[T]Signal transduction mechanisms	FvH4_4g27640	3.5	1058-1079	Y	10.5366	1069	1	0.25	4	0.998374	.\4_T_Plot\PF\MSTRG.8622.4--1069--gma-MIR394b-p5_2ss10AT21TA_degradome.jpg
gma-MIR394b-p5_2ss10AT21TA	TCCACCTCCTCTTCCTACTCA	MSTRG.8622.2	-	-	-	[T]Signal transduction mechanisms	FvH4_4g27640	3.5	1079-1100	Y	10.5366	1090	1	0.25	4	0.998374	.\4_T_Plot\PF\MSTRG.8622.2--1090--gma-MIR394b-p5_2ss10AT21TA_degradome.jpg
gma-MIR394b-p5_2ss10AT21TA	TCCACCTCCTCTTCCTACTCA	MSTRG.8622.3	-	-	-	[T]Signal transduction mechanisms	FvH4_4g27640	3.5	1439-1460	Y	10.5366	1450	1	0.25	4	0.998374	.\4_T_Plot\PF\MSTRG.8622.3--1450--gma-MIR394b-p5_2ss10AT21TA_degradome.jpg
gma-MIR394b-p5_2ss10AT21TA	TCCACCTCCTCTTCCTACTCA	FvH4_5g02390.1	PREDICTED: uncharacterized protein LOC101305464 [Fragaria vesca subsp. vesca]	GO:0003677(DNA binding);GO:0003682(chromatin binding);GO:0005634(nucleus);GO:0006351(transcription, DNA-templated);GO:0008270(zinc ion binding)	-	[S]Function unknown	FvH4_5g02390	4	219-239	Y	12.644	230	3	0.3	3	0.971877	.\4_T_Plot\PF\FvH4_5g02390.1--230--gma-MIR394b-p5_2ss10AT21TA_degradome.jpg
gma-MIR4398-p3_2ss16AT18CT	AAATTTTGTATTTTCTTT	FvH4_1g05680.1	PREDICTED: casein kinase I-like [Fragaria vesca subsp. vesca]	GO:0004674(protein serine/threonine kinase activity);GO:0005634(nucleus);GO:0005737(cytoplasm);GO:0006897(endocytosis);GO:0008360(regulation of cell shape);GO:0016055(Wnt signaling pathway);GO:0018105(peptidyl-serine phosphorylation)	ko03008(Ribosome biogenesis in eukaryotes)	[T]Signal transduction mechanisms	FvH4_1g05680	4	1554-1571	Y	84.2932	1562	4	2	2	1	.\4_T_Plot\PF\FvH4_1g05680.1--1562--gma-MIR4398-p3_2ss16AT18CT_degradome.jpg
gma-MIR4398-p3_2ss16AT18CT	AAATTTTGTATTTTCTTT	MSTRG.384.1	-	-	-	[T]Signal transduction mechanisms	FvH4_1g05680	4	1788-1805	Y	84.2932	1796	4	2	2	1	.\4_T_Plot\PF\MSTRG.384.1--1796--gma-MIR4398-p3_2ss16AT18CT_degradome.jpg
gma-MIR4398-p3_2ss16AT18CT	AAATTTTGTATTTTCTTT	FvH4_1g23470.1	PREDICTED: calreticulin-3-like [Fragaria vesca subsp. vesca]	GO:0005509(calcium ion binding);GO:0005783(endoplasmic reticulum);GO:0005788(endoplasmic reticulum lumen);GO:0005789(endoplasmic reticulum membrane);GO:0006457(protein folding);GO:0009507(chloroplast);GO:0009626(plant-type hypersensitive response);GO:0010204(defense response signaling pathway, resistance gene-independent);GO:0030246(carbohydrate binding);GO:0042742(defense response to bacterium);…	ko04141(Protein processing in endoplasmic reticulum);ko04145(Phagosome)	[O]Posttranslational modification, protein turnover, chaperones	FvH4_1g23470	4	48-64	Y	84.2932	56	2	2	2	1	.\4_T_Plot\PF\FvH4_1g23470.1--56--gma-MIR4398-p3_2ss16AT18CT_degradome.jpg
gma-MIR4398-p3_2ss16AT18CT	AAATTTTGTATTTTCTTT	FvH4_2g34040.1	PREDICTED: polyadenylate-binding protein 2-like [Fragaria vesca subsp. vesca]	GO:0000166(nucleotide binding);GO:0000184(nuclear-transcribed mRNA catabolic process, nonsense-mediated decay);GO:0003723(RNA binding);GO:0003743(translation initiation factor activity);GO:0005515(protein binding);GO:0005634(nucleus);GO:0005829(cytosol);GO:0006413(translational initiation);GO:0006446(regulation of translational initiation);GO:0009651(response to salt stress);GO:0016032(viral proc…	ko03013(RNA transport);ko03015(mRNA surveillance pathway);ko03018(RNA degradation)	[S]Function unknown	FvH4_2g34040	3	217-233	Y	42.1466	225	1	1	4	1	.\4_T_Plot\PF\FvH4_2g34040.1--225--gma-MIR4398-p3_2ss16AT18CT_degradome.jpg
gma-MIR4398-p3_2ss16AT18CT	AAATTTTGTATTTTCTTT	FvH4_3g30380.1	PREDICTED: coiled-coil domain-containing protein 132 [Fragaria vesca subsp. vesca]	GO:0003674(molecular_function);GO:0005634(nucleus);GO:0008150(biological_process)	-	[S]Function unknown	FvH4_3g30380	3.5	1197-1214	Y	21.0733	1205	1	0.5	4	1	.\4_T_Plot\PF\FvH4_3g30380.1--1205--gma-MIR4398-p3_2ss16AT18CT_degradome.jpg
gma-MIR4398-p3_2ss16AT18CT	AAATTTTGTATTTTCTTT	MSTRG.6193.1	-	-	-	[S]Function unknown	FvH4_3g30380	3.5	1215-1232	Y	21.0733	1223	1	0.5	4	1	.\4_T_Plot\PF\MSTRG.6193.1--1223--gma-MIR4398-p3_2ss16AT18CT_degradome.jpg
gma-MIR4398-p3_2ss16AT18CT	AAATTTTGTATTTTCTTT	FvH4_3g28160.1	PREDICTED: protein N-lysine methyltransferase METTL21A [Fragaria vesca subsp. vesca]	GO:0005737(cytoplasm);GO:0008168(methyltransferase activity);GO:0016021(integral component of membrane);GO:0032259(methylation)	-	[S]Function unknown	FvH4_3g28160	3.5	1309-1326	Y	84.2932	1317	2	2	2	1	.\4_T_Plot\PF\FvH4_3g28160.1--1317--gma-MIR4398-p3_2ss16AT18CT_degradome.jpg
gma-MIR4398-p3_2ss16AT18CT	AAATTTTGTATTTTCTTT	FvH4_3g04570.1	PREDICTED: glucose-induced degradation protein 8 homolog isoform X2 [Fragaria vesca subsp. vesca]	GO:0003674(molecular_function);GO:0005634(nucleus);GO:0008150(biological_process)	-	[S]Function unknown	FvH4_3g04570	3.5	642-658	Y	63.2199	650	3	1.5	2	1	.\4_T_Plot\PF\FvH4_3g04570.1--650--gma-MIR4398-p3_2ss16AT18CT_degradome.jpg
gma-MIR4398-p3_2ss16AT18CT	AAATTTTGTATTTTCTTT	MSTRG.4738.1	-	-	-	[S]Function unknown	FvH4_3g04570	3.5	582-598	Y	63.2199	590	3	1.5	2	1	.\4_T_Plot\PF\MSTRG.4738.1--590--gma-MIR4398-p3_2ss16AT18CT_degradome.jpg
gma-MIR4398-p3_2ss16AT18CT	AAATTTTGTATTTTCTTT	MSTRG.6019.3	-	-	-	[T]Signal transduction mechanisms	FvH4_3g27610	4	1361-1378	Y	28.0977	1369	2	0.666667	2	1	.\4_T_Plot\PF\MSTRG.6019.3--1369--gma-MIR4398-p3_2ss16AT18CT_degradome.jpg
gma-MIR4398-p3_2ss16AT18CT	AAATTTTGTATTTTCTTT	FvH4_3g27610.1	-	-	-	-	-	4	1307-1324	Y	28.0977	1315	2	0.666667	2	1	.\4_T_Plot\PF\FvH4_3g27610.1--1315--gma-MIR4398-p3_2ss16AT18CT_degradome.jpg
gma-MIR4398-p3_2ss16AT18CT	AAATTTTGTATTTTCTTT	MSTRG.6019.1	-	-	-	[T]Signal transduction mechanisms	FvH4_3g27610	4	1235-1252	Y	28.0977	1243	2	0.666667	2	1	.\4_T_Plot\PF\MSTRG.6019.1--1243--gma-MIR4398-p3_2ss16AT18CT_degradome.jpg
gma-MIR4398-p3_2ss16AT18CT	AAATTTTGTATTTTCTTT	FvH4_3g12050.1	PREDICTED: putative vesicle-associated membrane protein 726 [Fragaria vesca subsp. vesca]	GO:0000149(SNARE binding);GO:0005484(SNAP receptor activity);GO:0006887(exocytosis);GO:0006906(vesicle fusion);GO:0031201(SNARE complex)	ko04130(SNARE interactions in vesicular transport)	[U]Intracellular trafficking, secretion, and vesicular transport	FvH4_3g12050	4	246-263	Y	126.44	254	3	3	3	0.999936	.\4_T_Plot\PF\FvH4_3g12050.1--254--gma-MIR4398-p3_2ss16AT18CT_degradome.jpg
gma-MIR4398-p3_2ss16AT18CT	AAATTTTGTATTTTCTTT	MSTRG.12420.3	-	-	-	[A]RNA processing and modification	FvH4_6g12120	4	1335-1352	Y	10.5366	1343	1	0.25	4	1	.\4_T_Plot\PF\MSTRG.12420.3--1343--gma-MIR4398-p3_2ss16AT18CT_degradome.jpg
gma-MIR4398-p3_2ss16AT18CT	AAATTTTGTATTTTCTTT	MSTRG.12420.2	-	-	-	[A]RNA processing and modification	FvH4_6g12120	4	1441-1458	Y	10.5366	1449	1	0.25	4	1	.\4_T_Plot\PF\MSTRG.12420.2--1449--gma-MIR4398-p3_2ss16AT18CT_degradome.jpg
gma-MIR4398-p3_2ss16AT18CT	AAATTTTGTATTTTCTTT	FvH4_6g12120.1	PREDICTED: mRNA-capping enzyme-like [Fragaria vesca subsp. vesca]	GO:0003910(DNA ligase (ATP) activity);GO:0004484(mRNA guanylyltransferase activity);GO:0004651(polynucleotide 5'-phosphatase activity);GO:0004725(protein tyrosine phosphatase activity);GO:0005524(ATP binding);GO:0005634(nucleus);GO:0006281(DNA repair);GO:0006310(DNA recombination);GO:0006370(7-methylguanosine mRNA capping);GO:0006397(mRNA processing);GO:0008138(protein tyrosine/serine/threonine p…	ko03015(mRNA surveillance pathway)	[A]RNA processing and modification	FvH4_6g12120	4	1371-1388	Y	10.5366	1379	1	0.25	4	1	.\4_T_Plot\PF\FvH4_6g12120.1--1379--gma-MIR4398-p3_2ss16AT18CT_degradome.jpg
gma-MIR4398-p3_2ss16AT18CT	AAATTTTGTATTTTCTTT	MSTRG.12420.5	-	-	-	[A]RNA processing and modification	FvH4_6g12120	4	1437-1454	Y	10.5366	1445	1	0.25	4	1	.\4_T_Plot\PF\MSTRG.12420.5--1445--gma-MIR4398-p3_2ss16AT18CT_degradome.jpg
gma-MIR4398-p3_2ss16AT18CT	AAATTTTGTATTTTCTTT	MSTRG.16876.2	-	-	-	[V]Defense mechanisms	FvH4_7g30870	3	3887-3904	Y	10.5366	3895	1	0.25	4	1	.\4_T_Plot\PF\MSTRG.16876.2--3895--gma-MIR4398-p3_2ss16AT18CT_degradome.jpg
gma-MIR4398-p3_2ss16AT18CT	AAATTTTGTATTTTCTTT	FvH4_7g30870.1	PREDICTED: ABC transporter C family member 10-like [Fragaria vesca subsp. vesca]	GO:0005524(ATP binding);GO:0005774(vacuolar membrane);GO:0005886(plasma membrane);GO:0008559(xenobiotic-transporting ATPase activity);GO:0016021(integral component of membrane);GO:0042626(ATPase activity, coupled to transmembrane movement of substances)	ko02010(ABC transporters)	[V]Defense mechanisms	FvH4_7g30870	3	3947-3964	Y	10.5366	3955	1	0.25	4	1	.\4_T_Plot\PF\FvH4_7g30870.1--3955--gma-MIR4398-p3_2ss16AT18CT_degradome.jpg
gma-MIR4398-p3_2ss16AT18CT	AAATTTTGTATTTTCTTT	MSTRG.16876.1	-	-	-	[V]Defense mechanisms	FvH4_7g30870	3	3946-3963	Y	10.5366	3954	1	0.25	4	1	.\4_T_Plot\PF\MSTRG.16876.1--3954--gma-MIR4398-p3_2ss16AT18CT_degradome.jpg
gma-MIR4398-p3_2ss16AT18CT	AAATTTTGTATTTTCTTT	MSTRG.16876.3	-	-	-	[V]Defense mechanisms	FvH4_7g30870	3	4235-4252	Y	10.5366	4243	1	0.25	4	1	.\4_T_Plot\PF\MSTRG.16876.3--4243--gma-MIR4398-p3_2ss16AT18CT_degradome.jpg
gma-MIR4398-p3_2ss16AT18CT	AAATTTTGTATTTTCTTT	MSTRG.16000.1	-	-	-	[T]Signal transduction mechanisms	FvH4_7g17350	4	2134-2151	Y	21.0733	2142	1	0.5	4	1	.\4_T_Plot\PF\MSTRG.16000.1--2142--gma-MIR4398-p3_2ss16AT18CT_degradome.jpg
gma-MIR4398-p3_2ss16AT18CT	AAATTTTGTATTTTCTTT	FvH4_7g17350.1	PREDICTED: CDPK-related kinase 3 isoform X1 [Fragaria vesca subsp. vesca]	GO:0004683(calmodulin-dependent protein kinase activity);GO:0005516(calmodulin binding);GO:0005634(nucleus);GO:0005737(cytoplasm);GO:0005886(plasma membrane);GO:0009738(abscisic acid-activated signaling pathway);GO:0009931(calcium-dependent protein serine/threonine kinase activity);GO:0018105(peptidyl-serine phosphorylation);GO:0035556(intracellular signal transduction);GO:0046777(protein autopho…	ko04626(Plant-pathogen interaction)	[T]Signal transduction mechanisms	FvH4_7g17350	4	2008-2025	Y	21.0733	2016	1	0.5	4	1	.\4_T_Plot\PF\FvH4_7g17350.1--2016--gma-MIR4398-p3_2ss16AT18CT_degradome.jpg
gma-miR482a-3p_R-2_2ss5CT20TG	TCTTTCCAATTCCGCCCATGCC	FvH4_1g17740.1	PREDICTED: probable disease resistance protein At4g27220 [Fragaria vesca subsp. vesca]	GO:0005524(ATP binding);GO:0005739(mitochondrion);GO:0006952(defense response);GO:0043531(ADP binding)	ko00564(Glycerophospholipid metabolism);ko00565(Ether lipid metabolism);ko04144(Endocytosis)	[S]Function unknown	FvH4_1g17740	3	751-772	Y	857.215	763	187	20.3389	0	0.0493109	.\4_T_Plot\PF\FvH4_1g17740.1--763--gma-miR482a-3p_R-2_2ss5CT20TG_degradome.jpg
gma-miR482a-3p_R-2_2ss5CT20TG	TCTTTCCAATTCCGCCCATGCC	FvH4_1g22520.1	PREDICTED: TMV resistance protein N-like [Fragaria vesca subsp. vesca]	GO:0005515(protein binding)	ko03040(Spliceosome);ko04141(Protein processing in endoplasmic reticulum);ko04144(Endocytosis)	[S]Function unknown	FvH4_1g22520	3.5	655-676	Y	611.125	667	58	14.5	0	0.0382072	.\4_T_Plot\PF\FvH4_1g22520.1--667--gma-miR482a-3p_R-2_2ss5CT20TG_degradome.jpg
gma-miR482a-3p_R-2_2ss5CT20TG	TCTTTCCAATTCCGCCCATGCC	FvH4_1g22370.1	PREDICTED: TMV resistance protein N-like [Fragaria vesca subsp. vesca]	GO:0005515(protein binding)	ko03040(Spliceosome);ko04141(Protein processing in endoplasmic reticulum);ko04144(Endocytosis)	[S]Function unknown	FvH4_1g22370	3.5	604-625	Y	611.125	616	58	14.5	0	0.0382072	.\4_T_Plot\PF\FvH4_1g22370.1--616--gma-miR482a-3p_R-2_2ss5CT20TG_degradome.jpg
gma-miR482a-3p_R-2_2ss5CT20TG	TCTTTCCAATTCCGCCCATGCC	FvH4_1g22380.1	PREDICTED: TMV resistance protein N-like [Fragaria vesca subsp. vesca]	GO:0005515(protein binding)	ko03040(Spliceosome);ko04141(Protein processing in endoplasmic reticulum);ko04144(Endocytosis)	[S]Function unknown	FvH4_1g22380	3.5	514-535	Y	84.2932	526	2	2	1	0.0255755	.\4_T_Plot\PF\FvH4_1g22380.1--526--gma-miR482a-3p_R-2_2ss5CT20TG_degradome.jpg
gma-miR482a-3p_R-2_2ss5CT20TG	TCTTTCCAATTCCGCCCATGCC	FvH4_1g16620.1	PREDICTED: uncharacterized protein LOC101310466 [Fragaria vesca subsp. vesca]	GO:0005524(ATP binding);GO:0006952(defense response);GO:0007165(signal transduction);GO:0043531(ADP binding)	ko03040(Spliceosome);ko04141(Protein processing in endoplasmic reticulum);ko04144(Endocytosis)	[S]Function unknown	FvH4_1g16620	3.5	969-990	Y	295.026	981	7	7	0	0.0382072	.\4_T_Plot\PF\FvH4_1g16620.1--981--gma-miR482a-3p_R-2_2ss5CT20TG_degradome.jpg
gma-miR482a-3p_R-2_2ss5CT20TG	TCTTTCCAATTCCGCCCATGCC	FvH4_2g01530.1	PREDICTED: uncharacterized protein LOC101309407 [Fragaria vesca subsp. vesca]	-	-	-	FvH4_2g01530	4	359-380	Y	4509.68	371	107	107	0	0.0485984	.\4_T_Plot\PF\FvH4_2g01530.1--371--gma-miR482a-3p_R-2_2ss5CT20TG_degradome.jpg
gma-miR482a-3p_R-2_2ss5CT20TG	TCTTTCCAATTCCGCCCATGCC	FvH4_1g16650.1	PREDICTED: TMV resistance protein N-like, partial [Fragaria vesca subsp. vesca]	GO:0005515(protein binding)	ko03040(Spliceosome);ko04141(Protein processing in endoplasmic reticulum);ko04144(Endocytosis)	[S]Function unknown	FvH4_1g16650	4	676-697	Y	547.906	688	26	13	0	0.0485984	.\4_T_Plot\PF\FvH4_1g16650.1--688--gma-miR482a-3p_R-2_2ss5CT20TG_degradome.jpg
gma-miR482a-3p_R-2_2ss5CT20TG	TCTTTCCAATTCCGCCCATGCC	FvH4_1g16640.1	PREDICTED: uncharacterized protein LOC101309588, partial [Fragaria vesca subsp. vesca]	GO:0005515(protein binding)	ko03040(Spliceosome);ko04141(Protein processing in endoplasmic reticulum);ko04144(Endocytosis)	[S]Function unknown	FvH4_1g16640	4	8315-8336	Y	547.906	8327	26	13	0	0.0485984	.\4_T_Plot\PF\FvH4_1g16640.1--8327--gma-miR482a-3p_R-2_2ss5CT20TG_degradome.jpg
gma-miR482a-3p_R-2_2ss5CT20TG	TCTTTCCAATTCCGCCCATGCC	FvH4_2g36390.1	PREDICTED: uncharacterized protein LOC101302324 [Fragaria vesca subsp. vesca]	-	-	-	FvH4_2g36390	3.5	296-317	Y	4425.39	308	105	105	0	0.0382072	.\4_T_Plot\PF\FvH4_2g36390.1--308--gma-miR482a-3p_R-2_2ss5CT20TG_degradome.jpg
gma-miR482a-3p_R-2_2ss5CT20TG	TCTTTCCAATTCCGCCCATGCC	FvH4_2g20310.1	PREDICTED: TMV resistance protein N-like [Fragaria vesca subsp. vesca]	GO:0005737(cytoplasm);GO:0006952(defense response);GO:0007165(signal transduction);GO:0016021(integral component of membrane);GO:0043531(ADP binding)	ko03040(Spliceosome);ko04141(Protein processing in endoplasmic reticulum);ko04144(Endocytosis)	[S]Function unknown	FvH4_2g20310	3.5	793-814	Y	674.345	805	16	16	0	0.0382072	.\4_T_Plot\PF\FvH4_2g20310.1--805--gma-miR482a-3p_R-2_2ss5CT20TG_degradome.jpg
gma-miR482a-3p_R-2_2ss5CT20TG	TCTTTCCAATTCCGCCCATGCC	FvH4_3g02290.1	PREDICTED: putative disease resistance protein RGA3 isoform X1 [Fragaria vesca subsp. vesca]	GO:0005515(protein binding);GO:0005524(ATP binding);GO:0005576(extracellular region);GO:0006952(defense response);GO:0043531(ADP binding)	ko03040(Spliceosome)	[S]Function unknown	FvH4_3g02290	4	622-643	Y	3456.02	634	82	82	0	0.0485984	.\4_T_Plot\PF\FvH4_3g02290.1--634--gma-miR482a-3p_R-2_2ss5CT20TG_degradome.jpg
gma-miR482a-3p_R-2_2ss5CT20TG	TCTTTCCAATTCCGCCCATGCC	FvH4_3g04530.1	PREDICTED: uncharacterized protein LOC101312995 [Fragaria vesca subsp. vesca]	-	-	-	FvH4_3g04530	4	218-239	Y	47794.2	230	1134	1134	0	0.0485984	.\4_T_Plot\PF\FvH4_3g04530.1--230--gma-miR482a-3p_R-2_2ss5CT20TG_degradome.jpg
gma-miR482a-3p_R-2_2ss5CT20TG	TCTTTCCAATTCCGCCCATGCC	FvH4_3g04090.1	PREDICTED: sphingosine kinase 1-like isoform X1 [Fragaria vesca subsp. vesca]	GO:0000287(magnesium ion binding);GO:0001568(blood vessel development);GO:0001956(positive regulation of neurotransmitter secretion);GO:0003376(sphingosine-1-phosphate signaling pathway);GO:0003677(DNA binding);GO:0005515(protein binding);GO:0005516(calmodulin binding);GO:0005524(ATP binding);GO:0005634(nucleus);GO:0005737(cytoplasm);GO:0005829(cytosol);GO:0005886(plasma membrane);GO:0006457(prot…	ko00600(Sphingolipid metabolism)	[I]Lipid transport and metabolism	FvH4_3g04090	4	2262-2283	Y	1432.98	2274	34	34	0	0.0485984	.\4_T_Plot\PF\FvH4_3g04090.1--2274--gma-miR482a-3p_R-2_2ss5CT20TG_degradome.jpg
gma-miR482a-3p_R-2_2ss5CT20TG	TCTTTCCAATTCCGCCCATGCC	FvH4_3g43960.1	PREDICTED: disease resistance protein At4g27190-like [Fragaria vesca subsp. vesca]	GO:0005524(ATP binding);GO:0005739(mitochondrion);GO:0006952(defense response);GO:0043531(ADP binding)	ko04626(Plant-pathogen interaction)	[S]Function unknown	FvH4_3g43960	2	790-811	Y	172.801	802	41	4.1	0	0.00411189	.\4_T_Plot\PF\FvH4_3g43960.1--802--gma-miR482a-3p_R-2_2ss5CT20TG_degradome.jpg
gma-miR482a-3p_R-2_2ss5CT20TG	TCTTTCCAATTCCGCCCATGCC	FvH4_3g45720.1	PREDICTED: probable disease resistance protein At4g27220 isoform X2 [Fragaria vesca subsp. vesca]	GO:0005524(ATP binding);GO:0005739(mitochondrion);GO:0006952(defense response);GO:0043531(ADP binding)	ko04626(Plant-pathogen interaction)	[S]Function unknown	FvH4_3g45720	3	668-689	Y	963.936	680	212	22.871	2	0.999948	.\4_T_Plot\PF\FvH4_3g45720.1--680--gma-miR482a-3p_R-2_2ss5CT20TG_degradome.jpg
gma-miR482a-3p_R-2_2ss5CT20TG	TCTTTCCAATTCCGCCCATGCC	FvH4_3g44570.1	PREDICTED: disease resistance protein At4g27190-like [Fragaria vesca subsp. vesca]	GO:0005524(ATP binding);GO:0005739(mitochondrion);GO:0006952(defense response);GO:0043531(ADP binding)	ko00564(Glycerophospholipid metabolism);ko00565(Ether lipid metabolism);ko04144(Endocytosis)	[S]Function unknown	FvH4_3g44570	3	652-673	Y	963.936	664	212	22.871	0	0.0493109	.\4_T_Plot\PF\FvH4_3g44570.1--664--gma-miR482a-3p_R-2_2ss5CT20TG_degradome.jpg
gma-miR482a-3p_R-2_2ss5CT20TG	TCTTTCCAATTCCGCCCATGCC	FvH4_3g45700.1	PREDICTED: probable disease resistance protein At4g27220 isoform X2 [Fragaria vesca subsp. vesca]	GO:0005524(ATP binding);GO:0005739(mitochondrion);GO:0006952(defense response);GO:0043531(ADP binding)	ko00564(Glycerophospholipid metabolism);ko00565(Ether lipid metabolism);ko04144(Endocytosis)	[S]Function unknown	FvH4_3g45700	3	908-929	Y	963.936	920	212	22.871	2	0.999948	.\4_T_Plot\PF\FvH4_3g45700.1--920--gma-miR482a-3p_R-2_2ss5CT20TG_degradome.jpg
gma-miR482a-3p_R-2_2ss5CT20TG	TCTTTCCAATTCCGCCCATGCC	FvH4_3g45680.1	PREDICTED: probable disease resistance protein At4g27220 [Fragaria vesca subsp. vesca]	GO:0005524(ATP binding);GO:0005739(mitochondrion);GO:0006952(defense response);GO:0043531(ADP binding)	ko00564(Glycerophospholipid metabolism);ko00565(Ether lipid metabolism);ko04144(Endocytosis)	[S]Function unknown	FvH4_3g45680	3	784-805	Y	963.936	796	212	22.871	2	0.999948	.\4_T_Plot\PF\FvH4_3g45680.1--796--gma-miR482a-3p_R-2_2ss5CT20TG_degradome.jpg
gma-miR482a-3p_R-2_2ss5CT20TG	TCTTTCCAATTCCGCCCATGCC	FvH4_3g45630.1	PREDICTED: probable disease resistance protein At4g27220 [Fragaria vesca subsp. vesca]	GO:0006952(defense response);GO:0007165(signal transduction);GO:0043531(ADP binding)	ko00564(Glycerophospholipid metabolism);ko00565(Ether lipid metabolism);ko04144(Endocytosis)	[S]Function unknown	FvH4_3g45630	3	676-697	Y	404.607	688	11	9.6	2	0.999948	.\4_T_Plot\PF\FvH4_3g45630.1--688--gma-miR482a-3p_R-2_2ss5CT20TG_degradome.jpg
gma-miR482a-3p_R-2_2ss5CT20TG	TCTTTCCAATTCCGCCCATGCC	FvH4_3g45690.1	PREDICTED: probable disease resistance protein At4g27220 isoform X4 [Fragaria vesca subsp. vesca]	GO:0005524(ATP binding);GO:0005739(mitochondrion);GO:0006952(defense response);GO:0043531(ADP binding)	ko00564(Glycerophospholipid metabolism);ko00565(Ether lipid metabolism);ko04144(Endocytosis)	[S]Function unknown	FvH4_3g45690	3	1658-1679	Y	963.936	1670	212	22.871	2	0.999948	.\4_T_Plot\PF\FvH4_3g45690.1--1670--gma-miR482a-3p_R-2_2ss5CT20TG_degradome.jpg
gma-miR482a-3p_R-2_2ss5CT20TG	TCTTTCCAATTCCGCCCATGCC	FvH4_3g44560.1	PREDICTED: probable disease resistance protein At4g27220 isoform X1 [Fragaria vesca subsp. vesca]	GO:0005524(ATP binding);GO:0005739(mitochondrion);GO:0006952(defense response);GO:0043531(ADP binding)	ko00564(Glycerophospholipid metabolism);ko00565(Ether lipid metabolism);ko04144(Endocytosis)	[S]Function unknown	FvH4_3g44560	3	1267-1288	Y	963.936	1279	212	22.871	0	0.0493109	.\4_T_Plot\PF\FvH4_3g44560.1--1279--gma-miR482a-3p_R-2_2ss5CT20TG_degradome.jpg
gma-miR482a-3p_R-2_2ss5CT20TG	TCTTTCCAATTCCGCCCATGCC	FvH4_3g43630.1	PREDICTED: probable disease resistance protein At4g27220 isoform X1 [Fragaria vesca subsp. vesca]	GO:0005524(ATP binding);GO:0005739(mitochondrion);GO:0006952(defense response);GO:0043531(ADP binding)	ko04626(Plant-pathogen interaction)	[S]Function unknown	FvH4_3g43630	3	7963-7984	Y	26.3416	7975	5	0.625	2	0.999948	.\4_T_Plot\PF\FvH4_3g43630.1--7975--gma-miR482a-3p_R-2_2ss5CT20TG_degradome.jpg
gma-miR482a-3p_R-2_2ss5CT20TG	TCTTTCCAATTCCGCCCATGCC	FvH4_3g43880.1	PREDICTED: probable disease resistance protein At4g27220 [Fragaria vesca subsp. vesca]	GO:0005524(ATP binding);GO:0005739(mitochondrion);GO:0006952(defense response);GO:0043531(ADP binding)	ko00564(Glycerophospholipid metabolism);ko00565(Ether lipid metabolism);ko04144(Endocytosis)	[S]Function unknown	FvH4_3g43880	3	4852-4873	Y	185.445	4864	44	4.4	0	0.0493109	.\4_T_Plot\PF\FvH4_3g43880.1--4864--gma-miR482a-3p_R-2_2ss5CT20TG_degradome.jpg
gma-miR482a-3p_R-2_2ss5CT20TG	TCTTTCCAATTCCGCCCATGCC	FvH4_3g45660.1	PREDICTED: probable disease resistance protein At4g27220 [Fragaria vesca subsp. vesca]	GO:0005524(ATP binding);GO:0005739(mitochondrion);GO:0006952(defense response);GO:0043531(ADP binding)	ko00564(Glycerophospholipid metabolism);ko00565(Ether lipid metabolism);ko04144(Endocytosis)	[S]Function unknown	FvH4_3g45660	3.5	3756-3777	Y	963.936	3768	212	22.871	2	0.999497	.\4_T_Plot\PF\FvH4_3g45660.1--3768--gma-miR482a-3p_R-2_2ss5CT20TG_degradome.jpg
gma-miR482a-3p_R-2_2ss5CT20TG	TCTTTCCAATTCCGCCCATGCC	FvH4_3g45730.1	PREDICTED: probable disease resistance protein At4g27220 [Fragaria vesca subsp. vesca]	GO:0005524(ATP binding);GO:0005634(nucleus);GO:0006952(defense response);GO:0043531(ADP binding)	ko00564(Glycerophospholipid metabolism);ko00565(Ether lipid metabolism);ko04144(Endocytosis)	[S]Function unknown	FvH4_3g45730	4	1260-1281	Y	457.29	1272	13	10.85	2	0.999939	.\4_T_Plot\PF\FvH4_3g45730.1--1272--gma-miR482a-3p_R-2_2ss5CT20TG_degradome.jpg
gma-miR482a-3p_R-2_2ss5CT20TG	TCTTTCCAATTCCGCCCATGCC	FvH4_3g44680.1	PREDICTED: probable disease resistance protein At4g27220 isoform X2 [Fragaria vesca subsp. vesca]	GO:0005524(ATP binding);GO:0005886(plasma membrane);GO:0006952(defense response);GO:0016021(integral component of membrane);GO:0043531(ADP binding)	ko00564(Glycerophospholipid metabolism);ko00565(Ether lipid metabolism);ko04144(Endocytosis)	[S]Function unknown	FvH4_3g44680	4	3573-3594	Y	347.709	3585	11	8.25	2	0.999939	.\4_T_Plot\PF\FvH4_3g44680.1--3585--gma-miR482a-3p_R-2_2ss5CT20TG_degradome.jpg
gma-miR482a-3p_R-2_2ss5CT20TG	TCTTTCCAATTCCGCCCATGCC	FvH4_3g43610.1	PREDICTED: probable disease resistance protein At4g27220 isoform X4 [Fragaria vesca subsp. vesca]	GO:0005515(protein binding)	ko04626(Plant-pathogen interaction)	[S]Function unknown	FvH4_3g43610	4	673-694	Y	5050.56	685	176	119.833	0	0.0485984	.\4_T_Plot\PF\FvH4_3g43610.1--685--gma-miR482a-3p_R-2_2ss5CT20TG_degradome.jpg
gma-miR482a-3p_R-2_2ss5CT20TG	TCTTTCCAATTCCGCCCATGCC	FvH4_3g44610.1	PREDICTED: probable disease resistance protein At4g27220 isoform X1 [Fragaria vesca subsp. vesca]	GO:0005524(ATP binding);GO:0005634(nucleus);GO:0006952(defense response);GO:0043531(ADP binding)	ko00564(Glycerophospholipid metabolism);ko00565(Ether lipid metabolism);ko04144(Endocytosis)	[S]Function unknown	FvH4_3g44610	4	1804-1825	Y	366.675	1816	87	8.7	2	0.999939	.\4_T_Plot\PF\FvH4_3g44610.1--1816--gma-miR482a-3p_R-2_2ss5CT20TG_degradome.jpg
gma-miR482a-3p_R-2_2ss5CT20TG	TCTTTCCAATTCCGCCCATGCC	FvH4_3g44060.1	PREDICTED: probable disease resistance protein At4g27220 [Fragaria vesca subsp. vesca]	-	ko04626(Plant-pathogen interaction)	[S]Function unknown	FvH4_3g44060	4	235-256	Y	4.21466	247	1	0.1	4	0.999863	.\4_T_Plot\PF\FvH4_3g44060.1--247--gma-miR482a-3p_R-2_2ss5CT20TG_degradome.jpg
gma-miR482a-3p_R-2_2ss5CT20TG	TCTTTCCAATTCCGCCCATGCC	FvH4_6g01300.1	PREDICTED: probable disease resistance protein At4g27220 [Fragaria vesca subsp. vesca]	GO:0005524(ATP binding);GO:0005739(mitochondrion);GO:0006952(defense response);GO:0043531(ADP binding)	ko04626(Plant-pathogen interaction)	[S]Function unknown	FvH4_6g01300	3	387-408	Y	713.916	399	145	16.9389	0	0.0493109	.\4_T_Plot\PF\FvH4_6g01300.1--399--gma-miR482a-3p_R-2_2ss5CT20TG_degradome.jpg
gma-miR482a-3p_R-2_2ss5CT20TG	TCTTTCCAATTCCGCCCATGCC	FvH4_6g07340.1	-	-	-	-	FvH4_6g07340	3	260-281	Y	194591	272	4617	4617	0	0.0493109	.\4_T_Plot\PF\FvH4_6g07340.1--272--gma-miR482a-3p_R-2_2ss5CT20TG_degradome.jpg
gma-miR482a-3p_R-2_2ss5CT20TG	TCTTTCCAATTCCGCCCATGCC	FvH4_5g32970.1	PREDICTED: TMV resistance protein N-like [Fragaria vesca subsp. vesca]	GO:0005737(cytoplasm);GO:0006952(defense response);GO:0007165(signal transduction);GO:0016021(integral component of membrane);GO:0043531(ADP binding)	ko03040(Spliceosome);ko04141(Protein processing in endoplasmic reticulum);ko04144(Endocytosis)	[S]Function unknown	FvH4_5g32970	3.5	685-706	Y	632.199	697	15	15	0	0.0382072	.\4_T_Plot\PF\FvH4_5g32970.1--697--gma-miR482a-3p_R-2_2ss5CT20TG_degradome.jpg
gma-miR482a-3p_R-2_2ss5CT20TG	TCTTTCCAATTCCGCCCATGCC	FvH4_6g06080.1	PREDICTED: uncharacterized protein LOC101293894 isoform X4 [Fragaria vesca subsp. vesca]	GO:0000712(resolution of meiotic recombination intermediates);GO:0005634(nucleus);GO:0005694(chromosome);GO:0007140(male meiosis);GO:0007143(female meiotic division);GO:0009507(chloroplast)	-	[S]Function unknown	FvH4_6g06080	4	2262-2283	Y	463.612	2274	11	11	0	0.0485984	.\4_T_Plot\PF\FvH4_6g06080.1--2274--gma-miR482a-3p_R-2_2ss5CT20TG_degradome.jpg
gma-miR482a-3p_R-2_2ss5CT20TG	TCTTTCCAATTCCGCCCATGCC	FvH4_6g15340.1	PREDICTED: putative disease resistance protein RGA3 isoform X2 [Fragaria vesca subsp. vesca]	GO:0005515(protein binding);GO:0005524(ATP binding);GO:0005576(extracellular region);GO:0006952(defense response);GO:0043531(ADP binding)	ko03040(Spliceosome)	[S]Function unknown	FvH4_6g15340	4	877-898	Y	210.733	889	5	5	0	0.0485984	.\4_T_Plot\PF\FvH4_6g15340.1--889--gma-miR482a-3p_R-2_2ss5CT20TG_degradome.jpg
gma-miR482a-3p_R-2_2ss5CT20TG	TCTTTCCAATTCCGCCCATGCC	FvH4_7g21060.1	TIR-NBS-LRR [Rosa rugosa]	GO:0005515(protein binding)	ko03040(Spliceosome);ko04141(Protein processing in endoplasmic reticulum);ko04144(Endocytosis)	[S]Function unknown	FvH4_7g21060	3.5	673-694	Y	22.4782	685	2	0.533333	2	0.999497	.\4_T_Plot\PF\FvH4_7g21060.1--685--gma-miR482a-3p_R-2_2ss5CT20TG_degradome.jpg
gma-miR482a-3p_R-2_2ss5CT20TG	TCTTTCCAATTCCGCCCATGCC	FvH4_6g43260.1	PREDICTED: uncharacterized protein LOC105353530 [Fragaria vesca subsp. vesca]	GO:0000086(G2/M transition of mitotic cell cycle);GO:0001403(invasive growth in response to glucose limitation);GO:0004674(protein serine/threonine kinase activity);GO:0005935(cellular bud neck);GO:0005940(septin ring);GO:0007124(pseudohyphal growth);GO:0009405(pathogenesis);GO:0018105(peptidyl-serine phosphorylation);GO:0035690(cellular response to drug);GO:0042149(cellular response to glucose s…	-	[T]Signal transduction mechanisms	FvH4_6g43260	3	515-536	Y	25372.2	527	602	602	0	0.0493109	.\4_T_Plot\PF\FvH4_6g43260.1--527--gma-miR482a-3p_R-2_2ss5CT20TG_degradome.jpg
gma-miR482a-3p_R-2_2ss5CT20TG	TCTTTCCAATTCCGCCCATGCC	FvH4_7g00850.1	PREDICTED: putative disease resistance RPP13-like protein 1 [Fragaria vesca subsp. vesca]	GO:0005515(protein binding);GO:0005524(ATP binding);GO:0005576(extracellular region);GO:0006952(defense response);GO:0043531(ADP binding)	ko03040(Spliceosome)	[S]Function unknown	FvH4_7g00850	3	160-181	Y	463.612	172	11	11	0	0.0493109	.\4_T_Plot\PF\FvH4_7g00850.1--172--gma-miR482a-3p_R-2_2ss5CT20TG_degradome.jpg
gma-miR482a-3p_R-2_2ss5CT20TG	TCTTTCCAATTCCGCCCATGCC	FvH4_7g01950.1	PREDICTED: putative disease resistance RPP13-like protein 1 isoform X1 [Fragaria vesca subsp. vesca]	GO:0005515(protein binding);GO:0005524(ATP binding);GO:0005576(extracellular region);GO:0006952(defense response);GO:0043531(ADP binding)	ko03040(Spliceosome)	[S]Function unknown	FvH4_7g01950	4	616-637	Y	758.638	628	18	18	0	0.0485984	.\4_T_Plot\PF\FvH4_7g01950.1--628--gma-miR482a-3p_R-2_2ss5CT20TG_degradome.jpg
gma-MIR530e-p3_2ss15AG18TC	GATATGTTGCCTTTGTCC	FvH4_2g33080.1	PREDICTED: tetratricopeptide repeat protein 7B [Fragaria vesca subsp. vesca]	GO:0005516(calmodulin binding);GO:0005634(nucleus);GO:0005886(plasma membrane);GO:0008150(biological_process)	ko03018(RNA degradation)	[S]Function unknown	FvH4_2g33080	4	904-921	Y	21.0733	912	1	0.5	4	1	.\4_T_Plot\PF\FvH4_2g33080.1--912--gma-MIR530e-p3_2ss15AG18TC_degradome.jpg
gma-MIR530e-p3_2ss15AG18TC	GATATGTTGCCTTTGTCC	MSTRG.3806.2	-	-	-	[S]Function unknown	FvH4_2g33080	4	1117-1134	Y	21.0733	1125	1	0.5	4	1	.\4_T_Plot\PF\MSTRG.3806.2--1125--gma-MIR530e-p3_2ss15AG18TC_degradome.jpg
gma-MIR530e-p3_2ss15AG18TC	GATATGTTGCCTTTGTCC	MSTRG.6119.3	-	-	-	[S]Function unknown	-	4	1259-1276	Y	28.0977	1267	2	0.666667	3	0.909226	.\4_T_Plot\PF\MSTRG.6119.3--1267--gma-MIR530e-p3_2ss15AG18TC_degradome.jpg
gma-MIR530e-p3_2ss15AG18TC	GATATGTTGCCTTTGTCC	MSTRG.6119.1	-	-	-	[S]Function unknown	-	4	1320-1337	Y	28.0977	1328	2	0.666667	3	0.909226	.\4_T_Plot\PF\MSTRG.6119.1--1328--gma-MIR530e-p3_2ss15AG18TC_degradome.jpg
gma-MIR530e-p3_2ss15AG18TC	GATATGTTGCCTTTGTCC	MSTRG.6119.2	-	-	-	[S]Function unknown	-	4	1350-1367	Y	28.0977	1358	2	0.666667	3	0.909226	.\4_T_Plot\PF\MSTRG.6119.2--1358--gma-MIR530e-p3_2ss15AG18TC_degradome.jpg
gma-MIR530e-p3_2ss15AG18TC	GATATGTTGCCTTTGTCC	FvH4_3g40890.1	PREDICTED: methanol O-anthraniloyltransferase-like [Fragaria vesca subsp. vesca]	GO:0005737(cytoplasm);GO:0016747(transferase activity, transferring acyl groups other than amino-acyl groups)	ko00592(alpha-Linolenic acid metabolism)	[S]Function unknown	FvH4_3g40890	3.5	1014-1030	Y	42.1466	1022	3	1	2	0.999719	.\4_T_Plot\PF\FvH4_3g40890.1--1022--gma-MIR530e-p3_2ss15AG18TC_degradome.jpg
gma-MIR530e-p3_2ss15AG18TC	GATATGTTGCCTTTGTCC	MSTRG.6763.1	-	-	-	[S]Function unknown	FvH4_3g40890	3.5	1469-1485	Y	42.1466	1477	3	1	2	0.999719	.\4_T_Plot\PF\MSTRG.6763.1--1477--gma-MIR530e-p3_2ss15AG18TC_degradome.jpg
gma-MIR530e-p3_2ss15AG18TC	GATATGTTGCCTTTGTCC	FvH4_6g05400.1	PREDICTED: benzyl alcohol O-benzoyltransferase-like [Fragaria vesca subsp. vesca]	GO:0009821(alkaloid biosynthetic process);GO:0047203(13-hydroxylupinine O-tigloyltransferase activity)	ko00592(alpha-Linolenic acid metabolism)	[S]Function unknown	FvH4_6g05400	3.5	186-202	Y	42.1466	194	3	1	2	0.999719	.\4_T_Plot\PF\FvH4_6g05400.1--194--gma-MIR530e-p3_2ss15AG18TC_degradome.jpg
gma-MIR530e-p3_2ss15AG18TC	GATATGTTGCCTTTGTCC	FvH4_6g00470.1	PREDICTED: isopentenyl-diphosphate Delta-isomerase I [Fragaria vesca subsp. vesca]	GO:0004452(isopentenyl-diphosphate delta-isomerase activity);GO:0005739(mitochondrion);GO:0005829(cytosol);GO:0008299(isoprenoid biosynthetic process);GO:0009507(chloroplast);GO:0009908(flower development);GO:0015979(photosynthesis);GO:0015995(chlorophyll biosynthetic process);GO:0016787(hydrolase activity);GO:0046872(metal ion binding);GO:0050992(dimethylallyl diphosphate biosynthetic process)	ko00900(Terpenoid backbone biosynthesis)	[I]Lipid transport and metabolism	FvH4_6g00470	4	517-533	Y	42.1466	525	1	1	4	1	.\4_T_Plot\PF\FvH4_6g00470.1--525--gma-MIR530e-p3_2ss15AG18TC_degradome.jpg
gma-MIR530e-p3_2ss15AG18TC	GATATGTTGCCTTTGTCC	FvH4_5g38850.1	PREDICTED: probable MYST-like histone acetyltransferase 1 [Fragaria vesca subsp. vesca]	GO:0003676(nucleic acid binding);GO:0004402(histone acetyltransferase activity);GO:0005515(protein binding);GO:0005634(nucleus);GO:0006281(DNA repair);GO:0006351(transcription, DNA-templated);GO:0006355(regulation of transcription, DNA-templated);GO:0008270(zinc ion binding);GO:0010224(response to UV-B);GO:0046872(metal ion binding)	-	[B]Chromatin structure and dynamics	FvH4_5g38850	4	1239-1255	Y	126.44	1246	3	3	2	1	.\4_T_Plot\PF\FvH4_5g38850.1--1246--gma-MIR530e-p3_2ss15AG18TC_degradome.jpg
gma-MIR530e-p3_2ss15AG18TC	GATATGTTGCCTTTGTCC	FvH4_7g11270.1	PREDICTED: Golgi SNAP receptor complex member 1-2 [Fragaria vesca subsp. vesca]	GO:0000139(Golgi membrane);GO:0000149(SNARE binding);GO:0005484(SNAP receptor activity);GO:0005797(Golgi medial cisterna);GO:0005801(cis-Golgi network);GO:0006888(ER to Golgi vesicle-mediated transport);GO:0006891(intra-Golgi vesicle-mediated transport);GO:0006906(vesicle fusion);GO:0031201(SNARE complex);GO:0048209(regulation of vesicle targeting, to, from or within Golgi)	ko04130(SNARE interactions in vesicular transport)	[U]Intracellular trafficking, secretion, and vesicular transport	FvH4_7g11270	4	509-527	Y	126.44	518	3	3	2	1	.\4_T_Plot\PF\FvH4_7g11270.1--518--gma-MIR530e-p3_2ss15AG18TC_degradome.jpg
gma-MIR5368-p3	GCTAGAATTCTAACCTTGT	FvH4_6g12760.1	-	-	-	-	-	3.5	459-477	Y	421.466	468	10	10	2	0.689131	.\4_T_Plot\PF\FvH4_6g12760.1--468--gma-MIR5368-p3_degradome.jpg
gma-MIR5368-p5	CTGGGATTGGCTTTGGGC	FvH4_6g06500.1	PREDICTED: uncharacterized protein LOC101312948 [Fragaria vesca subsp. vesca]	GO:0005737(cytoplasm);GO:0030001(metal ion transport);GO:0046914(transition metal ion binding);GO:0046916(cellular transition metal ion homeostasis)	-	[S]Function unknown	FvH4_6g06500	4	577-594	Y	84.2932	585	2	2	2	1	.\4_T_Plot\PF\FvH4_6g06500.1--585--gma-MIR5368-p5_degradome.jpg
gma-MIR5368-p5	CTGGGATTGGCTTTGGGC	MSTRG.12117.2	-	-	-	[S]Function unknown	FvH4_6g06620	4	1088-1106	Y	21.0733	1097	1	0.5	4	0.999999	.\4_T_Plot\PF\MSTRG.12117.2--1097--gma-MIR5368-p5_degradome.jpg
gma-MIR5368-p5	CTGGGATTGGCTTTGGGC	FvH4_6g06620.1	PREDICTED: uncharacterized protein LOC101307805 [Fragaria vesca subsp. vesca]	GO:0003677(DNA binding);GO:0004842(ubiquitin-protein transferase activity);GO:0005634(nucleus);GO:0008270(zinc ion binding);GO:0016567(protein ubiquitination)	-	[S]Function unknown	FvH4_6g06620	4	1208-1226	Y	21.0733	1217	1	0.5	4	0.999999	.\4_T_Plot\PF\FvH4_6g06620.1--1217--gma-MIR5368-p5_degradome.jpg
gma-MIR5368-p5	CTGGGATTGGCTTTGGGC	FvH4_6g42090.1	PREDICTED: 1-aminocyclopropane-1-carboxylate oxidase [Fragaria vesca subsp. vesca]	GO:0009693(ethylene biosynthetic process);GO:0051213(dioxygenase activity)	ko00270(Cysteine and methionine metabolism)	[S]Function unknown	FvH4_6g42090	3.5	1139-1156	Y	547.906	1147	13	13	2	0.990661	.\4_T_Plot\PF\FvH4_6g42090.1--1147--gma-MIR5368-p5_degradome.jpg
gma-MIR5368-p5	CTGGGATTGGCTTTGGGC	FvH4_6g39910.1	PREDICTED: F-box/kelch-repeat protein At3g23880-like isoform X1 [Fragaria vesca subsp. vesca]	GO:0004842(ubiquitin-protein transferase activity);GO:0019005(SCF ubiquitin ligase complex);GO:0031146(SCF-dependent proteasomal ubiquitin-dependent protein catabolic process)	ko00970(Aminoacyl-tRNA biosynthesis)	[S]Function unknown	FvH4_6g39910	4	760-777	Y	84.2932	768	2	2	2	1	.\4_T_Plot\PF\FvH4_6g39910.1--768--gma-MIR5368-p5_degradome.jpg
gma-MIR5368-p5	CTGGGATTGGCTTTGGGC	FvH4_5g19610.1	-	-	-	-	-	4	1556-1573	Y	84.2932	1564	2	2	2	1	.\4_T_Plot\PF\FvH4_5g19610.1--1564--gma-MIR5368-p5_degradome.jpg
gma-MIR6300-p5_1ss18GA	GTCGTTGTAGTATAGTGA	MSTRG.2423.3	-	-	-	[I]Lipid transport and metabolism	FvH4_2g10140	4	1101-1118	Y	42.1466	1109	3	1	2	0.999998	.\4_T_Plot\PF\MSTRG.2423.3--1109--gma-MIR6300-p5_1ss18GA_degradome.jpg
gma-MIR6300-p5_1ss18GA	GTCGTTGTAGTATAGTGA	FvH4_2g10140.1	PREDICTED: uncharacterized protein LOC101298761 isoform X1 [Fragaria vesca subsp. vesca]	GO:0004310(farnesyl-diphosphate farnesyltransferase activity);GO:0005783(endoplasmic reticulum);GO:0005789(endoplasmic reticulum membrane);GO:0005886(plasma membrane);GO:0008299(isoprenoid biosynthetic process);GO:0016021(integral component of membrane);GO:0016126(sterol biosynthetic process);GO:0016491(oxidoreductase activity);GO:0051996(squalene synthase activity);GO:0055114(oxidation-reduction…	ko00100(Steroid biosynthesis);ko00909(Sesquiterpenoid and triterpenoid biosynthesis)	[I]Lipid transport and metabolism	FvH4_2g10140	4	1314-1331	Y	42.1466	1322	3	1	2	0.999998	.\4_T_Plot\PF\FvH4_2g10140.1--1322--gma-MIR6300-p5_1ss18GA_degradome.jpg
gma-MIR6300-p5_1ss18GA	GTCGTTGTAGTATAGTGA	MSTRG.2423.2	-	-	-	[I]Lipid transport and metabolism	FvH4_2g10140	4	1160-1177	Y	42.1466	1168	3	1	2	0.999998	.\4_T_Plot\PF\MSTRG.2423.2--1168--gma-MIR6300-p5_1ss18GA_degradome.jpg
gma-MIR6300-p5_1ss18GA	GTCGTTGTAGTATAGTGA	MSTRG.8395.2	-	-	-	[S]Function unknown	FvH4_4g23990	4	346-362	Y	21.0733	353	1	0.5	4	0.999995	.\4_T_Plot\PF\MSTRG.8395.2--353--gma-MIR6300-p5_1ss18GA_degradome.jpg
gma-MIR6300-p5_1ss18GA	GTCGTTGTAGTATAGTGA	MSTRG.8395.1	-	-	-	[S]Function unknown	FvH4_4g23990	4	323-339	Y	21.0733	330	1	0.5	4	0.999995	.\4_T_Plot\PF\MSTRG.8395.1--330--gma-MIR6300-p5_1ss18GA_degradome.jpg
gma-MIR6300-p5_1ss18GA	GTCGTTGTAGTATAGTGA	FvH4_6g20890.1	PREDICTED: phosducin-like protein 3 [Fragaria vesca subsp. vesca]	GO:0005737(cytoplasm);GO:0008479(queuine tRNA-ribosyltransferase activity);GO:0008616(queuosine biosynthetic process)	-	[S]Function unknown	FvH4_6g20890	4	131-149	Y	42.1466	140	2	1	3	0.765615	.\4_T_Plot\PF\FvH4_6g20890.1--140--gma-MIR6300-p5_1ss18GA_degradome.jpg
gma-MIR6300-p5_1ss18GA	GTCGTTGTAGTATAGTGA	MSTRG.12927.1	-	-	-	[S]Function unknown	FvH4_6g20890	4	131-149	Y	42.1466	140	2	1	3	0.765615	.\4_T_Plot\PF\MSTRG.12927.1--140--gma-MIR6300-p5_1ss18GA_degradome.jpg
gma-MIR6300-p5_1ss18GA	GTCGTTGTAGTATAGTGA	MSTRG.10239.2	-	-	-	[O]Posttranslational modification, protein turnover, chaperones	FvH4_5g14930	4	887-904	Y	210.733	895	10	5	2	0.999998	.\4_T_Plot\PF\MSTRG.10239.2--895--gma-MIR6300-p5_1ss18GA_degradome.jpg
gma-MIR6300-p5_1ss18GA	GTCGTTGTAGTATAGTGA	FvH4_5g14930.1	PREDICTED: uncharacterized protein LOC101304869 [Fragaria vesca subsp. vesca]	GO:0004842(ubiquitin-protein transferase activity);GO:0005886(plasma membrane);GO:0008270(zinc ion binding);GO:0016021(integral component of membrane);GO:0016567(protein ubiquitination)	-	[O]Posttranslational modification, protein turnover, chaperones	FvH4_5g14930	4	1023-1040	Y	210.733	1031	10	5	2	0.999998	.\4_T_Plot\PF\FvH4_5g14930.1--1031--gma-MIR6300-p5_1ss18GA_degradome.jpg
gma-MIR6300-p5_1ss1CA	AAAGTCGTTGTAGTATAG	FvH4_6g13610.1	PREDICTED: expansin-A6 [Fragaria vesca subsp. vesca]	GO:0005576(extracellular region);GO:0006949(syncytium formation);GO:0009505(plant-type cell wall);GO:0009664(plant-type cell wall organization);GO:0009826(unidimensional cell growth);GO:0009828(plant-type cell wall loosening);GO:0009831(plant-type cell wall modification involved in multidimensional cell growth);GO:0016020(membrane)	-	[G]Carbohydrate transport and metabolism	FvH4_6g13610	4	116-133	Y	63.2199	124	3	1.5	3	0.801742	.\4_T_Plot\PF\FvH4_6g13610.1--124--gma-MIR6300-p5_1ss1CA_degradome.jpg
gma-MIR6300-p5_1ss1CA	AAAGTCGTTGTAGTATAG	MSTRG.12503.1	-	-	-	[G]Carbohydrate transport and metabolism	FvH4_6g13610	4	121-138	Y	63.2199	129	3	1.5	3	0.801742	.\4_T_Plot\PF\MSTRG.12503.1--129--gma-MIR6300-p5_1ss1CA_degradome.jpg
gma-MIR6300-p5_1ss1CA	AAAGTCGTTGTAGTATAG	FvH4_6g20890.1	PREDICTED: phosducin-like protein 3 [Fragaria vesca subsp. vesca]	GO:0005737(cytoplasm);GO:0008479(queuine tRNA-ribosyltransferase activity);GO:0008616(queuosine biosynthetic process)	-	[S]Function unknown	FvH4_6g20890	4	134-152	Y	21.0733	143	1	0.5	4	0.999999	.\4_T_Plot\PF\FvH4_6g20890.1--143--gma-MIR6300-p5_1ss1CA_degradome.jpg
gma-MIR6300-p5_1ss1CA	AAAGTCGTTGTAGTATAG	MSTRG.12927.1	-	-	-	[S]Function unknown	FvH4_6g20890	4	134-152	Y	21.0733	143	1	0.5	4	0.999999	.\4_T_Plot\PF\MSTRG.12927.1--143--gma-MIR6300-p5_1ss1CA_degradome.jpg
gma-MIR6300-p5_1ss1CA	AAAGTCGTTGTAGTATAG	MSTRG.9206.3	-	-	-	[S]Function unknown	FvH4_4g37220	4	1954-1970	Y	56.1954	1961	4	1.33333	2	1	.\4_T_Plot\PF\MSTRG.9206.3--1961--gma-MIR6300-p5_1ss1CA_degradome.jpg
gma-MIR6300-p5_1ss1CA	AAAGTCGTTGTAGTATAG	MSTRG.9206.2	-	-	-	[S]Function unknown	FvH4_4g37220	4	1913-1929	Y	56.1954	1920	4	1.33333	2	1	.\4_T_Plot\PF\MSTRG.9206.2--1920--gma-MIR6300-p5_1ss1CA_degradome.jpg
gma-MIR6300-p5_1ss1CA	AAAGTCGTTGTAGTATAG	FvH4_4g37220.1	PREDICTED: probable inactive serine/threonine-protein kinase scy1 isoform X1 [Fragaria vesca subsp. vesca]	GO:0000049(tRNA binding);GO:0004672(protein kinase activity);GO:0005515(protein binding);GO:0005524(ATP binding);GO:0005643(nuclear pore);GO:0005737(cytoplasm);GO:0006409(tRNA export from nucleus);GO:0006468(protein phosphorylation)	-	[S]Function unknown	FvH4_4g37220	4	1978-1994	Y	56.1954	1985	4	1.33333	2	1	.\4_T_Plot\PF\FvH4_4g37220.1--1985--gma-MIR6300-p5_1ss1CA_degradome.jpg
gma-miR6300_R+2_1	GTCGTTGTAGTATAGTGGTA	MSTRG.2423.3	-	-	-	[I]Lipid transport and metabolism	FvH4_2g10140	4	1099-1118	Y	42.1466	1109	3	1	2	0.972073	.\4_T_Plot\PF\MSTRG.2423.3--1109--gma-miR6300_R+2_1_degradome.jpg
gma-miR6300_R+2_1	GTCGTTGTAGTATAGTGGTA	FvH4_2g10140.1	PREDICTED: uncharacterized protein LOC101298761 isoform X1 [Fragaria vesca subsp. vesca]	GO:0004310(farnesyl-diphosphate farnesyltransferase activity);GO:0005783(endoplasmic reticulum);GO:0005789(endoplasmic reticulum membrane);GO:0005886(plasma membrane);GO:0008299(isoprenoid biosynthetic process);GO:0016021(integral component of membrane);GO:0016126(sterol biosynthetic process);GO:0016491(oxidoreductase activity);GO:0051996(squalene synthase activity);GO:0055114(oxidation-reduction…	ko00100(Steroid biosynthesis);ko00909(Sesquiterpenoid and triterpenoid biosynthesis)	[I]Lipid transport and metabolism	FvH4_2g10140	4	1312-1331	Y	42.1466	1322	3	1	2	0.972073	.\4_T_Plot\PF\FvH4_2g10140.1--1322--gma-miR6300_R+2_1_degradome.jpg
gma-miR6300_R+2_1	GTCGTTGTAGTATAGTGGTA	MSTRG.2423.2	-	-	-	[I]Lipid transport and metabolism	FvH4_2g10140	4	1158-1177	Y	42.1466	1168	3	1	2	0.972073	.\4_T_Plot\PF\MSTRG.2423.2--1168--gma-miR6300_R+2_1_degradome.jpg
gma-miR6300_R+2_2	GTCGTTGTAGTATAGTGGTT	MSTRG.13246.3	-	-	-	[O]Posttranslational modification, protein turnover, chaperones	FvH4_6g26640	4	1562-1580	Y	14.0489	1572	1	0.333333	4	0.985214	.\4_T_Plot\PF\MSTRG.13246.3--1572--gma-miR6300_R+2_2_degradome.jpg
gma-miR6300_R+2_2	GTCGTTGTAGTATAGTGGTT	MSTRG.13246.2	-	-	-	[O]Posttranslational modification, protein turnover, chaperones	FvH4_6g26640	4	1598-1616	Y	14.0489	1608	1	0.333333	4	0.985214	.\4_T_Plot\PF\MSTRG.13246.2--1608--gma-miR6300_R+2_2_degradome.jpg
gma-miR6300_R+2_2	GTCGTTGTAGTATAGTGGTT	FvH4_6g26640.1	PREDICTED: 26S proteasome non-ATPase regulatory subunit 2 homolog A isoform X1 [Fragaria vesca subsp. vesca]	GO:0004175(endopeptidase activity);GO:0005634(nucleus);GO:0008540(proteasome regulatory particle, base subcomplex);GO:0034515(proteasome storage granule);GO:0043161(proteasome-mediated ubiquitin-dependent protein catabolic process)	ko03050(Proteasome)	[O]Posttranslational modification, protein turnover, chaperones	FvH4_6g26640	4	1611-1629	Y	14.0489	1621	1	0.333333	4	0.985214	.\4_T_Plot\PF\FvH4_6g26640.1--1621--gma-miR6300_R+2_2_degradome.jpg
gma-MIR9728-p3_2ss4GA17TA	AAGACCATGGAGAAGCACA	MSTRG.1482.2	-	-	-	[O]Posttranslational modification, protein turnover, chaperones	FvH4_1g24180	4	1088-1106	Y	21.0733	1097	1	0.5	4	1	.\4_T_Plot\PF\MSTRG.1482.2--1097--gma-MIR9728-p3_2ss4GA17TA_degradome.jpg
gma-MIR9728-p3_2ss4GA17TA	AAGACCATGGAGAAGCACA	FvH4_1g24180.1	PREDICTED: ATP-dependent zinc metalloprotease FtsH [Fragaria vesca subsp. vesca]	GO:0004176(ATP-dependent peptidase activity);GO:0005739(mitochondrion);GO:0006508(proteolysis);GO:0008237(metallopeptidase activity);GO:0009793(embryo development ending in seed dormancy);GO:0009941(chloroplast envelope)	ko03050(Proteasome)	[O]Posttranslational modification, protein turnover, chaperones	FvH4_1g24180	4	1193-1211	Y	21.0733	1202	1	0.5	4	1	.\4_T_Plot\PF\FvH4_1g24180.1--1202--gma-MIR9728-p3_2ss4GA17TA_degradome.jpg
gma-MIR9728-p3_2ss4GA17TA	AAGACCATGGAGAAGCACA	MSTRG.688.2	-	-	-	[S]Function unknown	FvH4_1g10350	4	336-354	Y	14.0489	345	1	0.333333	4	1	.\4_T_Plot\PF\MSTRG.688.2--345--gma-MIR9728-p3_2ss4GA17TA_degradome.jpg
gma-MIR9728-p3_2ss4GA17TA	AAGACCATGGAGAAGCACA	FvH4_1g10350.1	PREDICTED: uncharacterized protein LOC101299802 isoform X2 [Fragaria vesca subsp. vesca]	GO:0003735(structural constituent of ribosome);GO:0022627(cytosolic small ribosomal subunit)	-	[S]Function unknown	FvH4_1g10350	4	527-545	Y	14.0489	536	1	0.333333	4	1	.\4_T_Plot\PF\FvH4_1g10350.1--536--gma-MIR9728-p3_2ss4GA17TA_degradome.jpg
gma-MIR9728-p3_2ss4GA17TA	AAGACCATGGAGAAGCACA	MSTRG.688.3	-	-	-	[S]Function unknown	FvH4_1g10370	4	336-354	Y	14.0489	345	1	0.333333	4	1	.\4_T_Plot\PF\MSTRG.688.3--345--gma-MIR9728-p3_2ss4GA17TA_degradome.jpg
gma-MIR9728-p3_2ss4GA17TA	AAGACCATGGAGAAGCACA	MSTRG.14704.3	-	-	-	[U]Intracellular trafficking, secretion, and vesicular transport	FvH4_6g50810	4	2157-2174	Y	14.0489	2166	1	0.333333	4	1	.\4_T_Plot\PF\MSTRG.14704.3--2166--gma-MIR9728-p3_2ss4GA17TA_degradome.jpg
gma-MIR9728-p3_2ss4GA17TA	AAGACCATGGAGAAGCACA	MSTRG.14704.2	-	-	-	[U]Intracellular trafficking, secretion, and vesicular transport	FvH4_6g50810	4	2155-2172	Y	14.0489	2164	1	0.333333	4	1	.\4_T_Plot\PF\MSTRG.14704.2--2164--gma-MIR9728-p3_2ss4GA17TA_degradome.jpg
gma-MIR9728-p3_2ss4GA17TA	AAGACCATGGAGAAGCACA	FvH4_6g50810.1	PREDICTED: putative phospholipid-transporting ATPase 8 [Fragaria vesca subsp. vesca]	GO:0004012(phospholipid-translocating ATPase activity);GO:0005802(trans-Golgi network);GO:0005886(plasma membrane);GO:0048194(Golgi vesicle budding)	-	[U]Intracellular trafficking, secretion, and vesicular transport	FvH4_6g50810	4	2155-2172	Y	14.0489	2164	1	0.333333	4	1	.\4_T_Plot\PF\FvH4_6g50810.1--2164--gma-MIR9728-p3_2ss4GA17TA_degradome.jpg
gma-miR9743_L-5R-1_1ss13GA	GTGCTTTAAAGAAAATGC	MSTRG.3183.2	-	-	-	[S]Function unknown	FvH4_2g23020	3.5	2646-2664	Y	42.1466	2655	2	1	2	0.999995	.\4_T_Plot\PF\MSTRG.3183.2--2655--gma-miR9743_L-5R-1_1ss13GA_degradome.jpg
gma-miR9743_L-5R-1_1ss13GA	GTGCTTTAAAGAAAATGC	FvH4_2g23020.1	PREDICTED: ETO1-like protein 1 [Fragaria vesca subsp. vesca]	GO:0005515(protein binding);GO:0005634(nucleus);GO:0009873(ethylene-activated signaling pathway);GO:0010364(regulation of ethylene biosynthetic process);GO:0016567(protein ubiquitination)	ko04075(Plant hormone signal transduction)	[S]Function unknown	FvH4_2g23020	3.5	2459-2477	Y	42.1466	2468	2	1	2	0.999995	.\4_T_Plot\PF\FvH4_2g23020.1--2468--gma-miR9743_L-5R-1_1ss13GA_degradome.jpg
[truncated: 4,739 more rows]

## Sheet: Supplementary Table 6
Supplementary Tabls 6. The key genes involved in flower color formation of pink-flowered strawberry summarized from transcriptome database
Function	Gene	Description	Number of differentially expressed genes	Up-regulated in PF_Lb	Up-regulated in PF_Dc
Anthocyanin biosynthesis	PAL	PREDICTED: phenylalanine ammonia-lyase 1 [Fragaria vesca subsp. vesca]	2	2	0
	CHS	PREDICTED: chalcone synthase-like [Juglans regia]	1	1	0
	CHI	PREDICTED: chalcone--flavonone isomerase	2	2	0
	F3´H	PREDICTED: flavonoid 3’-monooxygenase-like [Fragaria vesca subsp. vesca]	4	2	2
	F3H/FLS	PREDICTED: flavonol synthase/flavanone 3-hydroxylase [Fragaria vesca subsp. vesca]	4	2	2
[truncated: 10 more rows]
